# Supplementary material for: 2-Chloro-N-[4-chloro-2-(2-chloro­benzo­yl)phen­yl]acetamide
Source: Acta Crystallogr Sect E Struct Rep Online. 2010 Jan 30;66(Pt 2):o499. doi: 10.1107/S1600536810003375 (PMC2979893; doi:10.1107/S1600536810003375)
Supplement: Supplementary file 1 [file e-66-0o499-sup1.cif]

##############################################################################
###                                                                        ###
###        Electronic paper (Acta Crystallographica Section E)             ###
###                                                                        ###
##############################################################################
#                                                                            #
# This CIF contains the data in a paper accepted for publication in Acta     #
# Crystallographica Section E. It conforms to the requirements of Notes      #
# for Authors for Section E, and has been peer reviewed under the auspices   #
# of the IUCr Commission on Journals.                                        #
#                                                                            #
# Full details of the Crystallographic Information File format               #
# are given in the paper "The Crystallographic Information File (CIF):       #
# a New Standard Archive File for Crystallography" by S. R. Hall, F. H.      #
# Allen and I. D. Brown [Acta Cryst. (1991), A47, 655-685].                  #
#                                                                            #
# The current version of the core CIF dictionary is obtainable from          #
# ftp://ftp.iucr.org/pub/cif_core.dic. The current version number is 2.4.    #
#                                                                            #
# Software is freely available for graphical display of the structure(s) in  #
# this CIF.  For information consult the CIF home page http://www.iucr.org/  #
# cif/home.html                                                              #
#                                                                            #
# This file may be used for bona fide research purposes within the           #
# scientific community so long as proper attribution is given to the journal # 
# article from which it was obtained.                                        #
#                                                                            #
##############################################################################
                                             
data_I
_audit_creation_method     SHELXL-97
_chemical_name_systematic
;
2-Chloro-<i>N</i>-[4-chloro-2-(2-chlorobenzoyl)phenyl]acetamide
;
_chemical_name_common     ?
_chemical_formula_moiety     'C15 H10 Cl3 N O2'
_chemical_formula_sum     'C15 H10 Cl3 N O2'
_chemical_formula_iupac     'C15 H10 Cl3 N O2'
_chemical_formula_weight     342.59
_chemical_melting_point     ?
_symmetry_cell_setting     triclinic
_symmetry_space_group_name_H-M     'P -1'
_symmetry_space_group_name_Hall     '-P 1'
loop_
    _symmetry_equiv_pos_as_xyz
    'x, y, z'
    '-x, -y, -z'
_cell_length_a     7.5776(9)
_cell_length_b     10.1565(10)
_cell_length_c     10.7862(12)
_cell_angle_alpha     70.069(8)
_cell_angle_beta     77.604(9)
_cell_angle_gamma     70.388(8)
_cell_volume     730.47(14)
_cell_formula_units_Z     2
_cell_measurement_reflns_used     3832
_cell_measurement_theta_min     4.3812
_cell_measurement_theta_max     75.0835
_cell_measurement_temperature     295.0(10)
_exptl_crystal_description     prism
_exptl_crystal_colour     pink
_exptl_crystal_size_max     0.35
_exptl_crystal_size_mid     0.2
_exptl_crystal_size_min     0.2
_exptl_crystal_density_diffrn     1.558
_exptl_crystal_density_meas     .
_exptl_crystal_density_method     'not measured'
_exptl_crystal_F_000     348
_exptl_absorpt_coefficient_mu     5.710
_exptl_absorpt_correction_type     'multi-scan'
_exptl_absorpt_process_details
;
(<i>CrysAlis Pro</i>; Oxford Diffraction, 2009)
;
_exptl_absorpt_correction_T_min     0.117
_exptl_absorpt_correction_T_max     0.319
_exptl_special_details
;
;
_diffrn_ambient_temperature     295.0(10)
_diffrn_radiation_type     CuK\a
_diffrn_radiation_wavelength     1.54178
_diffrn_radiation_source     'SuperNova (Cu) X-ray Source'
_diffrn_radiation_monochromator     'mirror'
_diffrn_measurement_device_type
                  'Oxford Diffraction SuperNova (single source at offset) Atlas'
_diffrn_measurement_method     '\w-scan'
_diffrn_detector_area_resol_mean     10.5357
_diffrn_reflns_number     5245
_diffrn_reflns_av_R_equivalents     0.0172
_diffrn_reflns_av_sigmaI/netI     0.0168
_diffrn_reflns_theta_min     4.39
_diffrn_reflns_theta_max     75.22
_diffrn_reflns_theta_full     70.00
_diffrn_measured_fraction_theta_max     0.968
_diffrn_measured_fraction_theta_full     0.993
_diffrn_reflns_limit_h_min     -9
_diffrn_reflns_limit_h_max     9
_diffrn_reflns_limit_k_min     -12
_diffrn_reflns_limit_k_max     12
_diffrn_reflns_limit_l_min     -13
_diffrn_reflns_limit_l_max     13
_refine_special_details
;
Refinement of <i>F</i>^2^ against ALL reflections. The weighted <i>R</i>-factor
wR and goodness of fit <i>S</i> are based on <i>F</i>^2^, conventional
<i>R</i>-factors <i>R</i> are based on <i>F</i>, with <i>F</i> set to zero for
negative <i>F</i>^2^. The threshold expression of <i>F</i>^2^ >
2\s(<i>F</i>^2^) is used only for calculating <i>R</i>-factors(gt) etc. and is
not relevant to the choice of reflections for refinement. <i>R</i>-factors
based on <i>F</i>^2^ are statistically about twice as large as those based on
<i>F</i>, and <i>R</i>- factors based on ALL data will be even larger.
;
_reflns_number_total     2917
_reflns_number_gt     2610
_reflns_threshold_expression     >2\s(I)
_refine_ls_structure_factor_coef     Fsqd
_refine_ls_matrix_type     full
_refine_ls_R_factor_all     0.0476
_refine_ls_R_factor_gt     0.0427
_refine_ls_wR_factor_gt     0.1093
_refine_ls_wR_factor_ref     0.1132
_refine_ls_goodness_of_fit_ref     1.045
_refine_ls_restrained_S_all     1.045
_refine_ls_number_reflns     2917
_refine_ls_number_parameters     230
_refine_ls_number_restraints     0
_refine_ls_hydrogen_treatment     refall
_refine_ls_weighting_scheme     calc
_refine_ls_weighting_details
         'calc w=1/[\s^2^(Fo^2^)+(0.0551P)^2^+0.3949P] where P=(Fo^2^+2Fc^2^)/3'
_atom_sites_solution_hydrogens     geom
_atom_sites_solution_primary     direct
_atom_sites_solution_secondary     difmap
_refine_ls_shift/su_max     0.001
_refine_ls_shift/su_mean     0.000
_refine_diff_density_max     0.365
_refine_diff_density_min     -0.442
_refine_ls_extinction_method     none
_refine_ls_extinction_coef     .
loop_
    _atom_type_symbol
    _atom_type_description
    _atom_type_scat_dispersion_real
    _atom_type_scat_dispersion_imag
    _atom_type_scat_source
    'C' 'C' 0.0181 0.0091
                         'International Tables Vol C Tables 4.2.6.8 and 6.1.1.4'
    'H' 'H' 0.0000 0.0000
                         'International Tables Vol C Tables 4.2.6.8 and 6.1.1.4'
    'N' 'N' 0.0311 0.0180
                         'International Tables Vol C Tables 4.2.6.8 and 6.1.1.4'
    'Cl' 'Cl' 0.3639 0.7018
                         'International Tables Vol C Tables 4.2.6.8 and 6.1.1.4'
    'O' 'O' 0.0492 0.0322
                         'International Tables Vol C Tables 4.2.6.8 and 6.1.1.4'
_computing_data_collection     '<i>CrysAlis Pro</i> (Oxford Diffraction, 2009)'
_computing_cell_refinement     '<i>CrysAlis Pro</i> (Oxford Diffraction, 2009)'
_computing_data_reduction     '<i>CrysAlis Pro</i> (Oxford Diffraction, 2009)'
_computing_structure_solution     '<i>SIR92</i> (Altomare <i>et al.</i>, 1993)'
_computing_structure_refinement     '<i>SHELXL97</i> (Sheldrick, 2008)'
_computing_molecular_graphics
            '<i>Stereochemical Workstation Operation Manual</i> (Siemens, 1989)'
_computing_publication_material     '<i>SHELXL97</i> (Sheldrick, 2008)'
loop_
    _atom_site_type_symbol
    _atom_site_label
    _atom_site_fract_x
    _atom_site_fract_y
    _atom_site_fract_z
    _atom_site_U_iso_or_equiv
    _atom_site_adp_type
    _atom_site_calc_flag
    _atom_site_refinement_flags
    _atom_site_occupancy
    _atom_site_disorder_assembly
    _atom_site_disorder_group
    C C1 0.2330(3) 0.4690(2) 0.74281(19) 0.0407(4) Uani d . 1 . .
    O O1 0.1250(3) 0.58486(19) 0.68930(16) 0.0679(5) Uani d . 1 . .
    C C2 0.2780(3) 0.4324(2) 0.87982(17) 0.0347(4) Uani d . 1 . .
    C C3 0.3816(3) 0.2896(2) 0.94118(19) 0.0391(4) Uani d . 1 . .
    H H3 0.422(3) 0.219(2) 0.889(2) 0.043(6) Uiso d . 1 . .
    C C4 0.4253(3) 0.2515(2) 1.06806(19) 0.0419(4) Uani d . 1 . .
    Cl Cl4 0.55643(9) 0.07373(6) 1.14246(6) 0.05951(19) Uani d . 1 . .
    C C5 0.3676(3) 0.3534(2) 1.1378(2) 0.0482(5) Uani d . 1 . .
    H H5 0.393(4) 0.325(3) 1.228(3) 0.074(9) Uiso d . 1 . .
    C C6 0.2645(3) 0.4939(2) 1.0804(2) 0.0454(5) Uani d . 1 . .
    H H6 0.230(4) 0.562(3) 1.129(3) 0.059(7) Uiso d . 1 . .
    C C7 0.2178(3) 0.5364(2) 0.95170(18) 0.0358(4) Uani d . 1 . .
    N N8 0.1173(3) 0.67993(18) 0.88973(17) 0.0415(4) Uani d . 1 . .
    H H8 0.094(4) 0.696(3) 0.812(3) 0.067(8) Uiso d . 1 . .
    C C9 0.0393(3) 0.7935(2) 0.9426(2) 0.0448(5) Uani d . 1 . .
    O O10 0.0375(3) 0.78715(18) 1.05679(17) 0.0650(5) Uani d . 1 . .
    C C11 -0.0562(4) 0.9388(3) 0.8497(3) 0.0545(6) Uani d . 1 . .
    H H11B -0.006(4) 1.010(3) 0.851(3) 0.066(8) Uiso d . 1 . .
    H H11A -0.189(5) 0.970(4) 0.878(3) 0.083(10) Uiso d . 1 . .
    Cl Cl12 -0.03818(13) 0.94573(7) 0.68136(7) 0.0826(3) Uani d . 1 . .
    C C13 0.3127(3) 0.3605(2) 0.66429(18) 0.0403(4) Uani d . 1 . .
    C C14 0.5017(3) 0.3148(2) 0.61956(19) 0.0465(5) Uani d . 1 . .
    Cl Cl14 0.66554(9) 0.37077(10) 0.66357(7) 0.0759(2) Uani d . 1 . .
    C C15 0.5645(5) 0.2289(3) 0.5339(2) 0.0701(9) Uani d . 1 . .
    H H15 0.693(6) 0.200(4) 0.509(4) 0.102(12) Uiso d . 1 . .
    C C16 0.4381(7) 0.1877(3) 0.4935(3) 0.0855(12) Uani d . 1 . .
    H H16 0.478(5) 0.129(4) 0.433(4) 0.109(12) Uiso d . 1 . .
    C C17 0.2507(8) 0.2312(4) 0.5360(3) 0.0885(12) Uani d . 1 . .
    H H17 0.162(6) 0.198(4) 0.511(4) 0.110(13) Uiso d . 1 . .
    C C18 0.1858(5) 0.3185(3) 0.6211(3) 0.0646(7) Uani d . 1 . .
    H H18 0.054(4) 0.345(3) 0.647(3) 0.064(8) Uiso d . 1 . .
loop_
    _atom_site_aniso_label
    _atom_site_aniso_U_11
    _atom_site_aniso_U_22
    _atom_site_aniso_U_33
    _atom_site_aniso_U_12
    _atom_site_aniso_U_13
    _atom_site_aniso_U_23
    C1 0.0457(11) 0.0416(10) 0.0345(9) -0.0059(8) -0.0076(8) -0.0154(8)
    O1 0.0874(13) 0.0584(10) 0.0450(9) 0.0187(9) -0.0284(8) -0.0254(8)
    C2 0.0395(9) 0.0372(9) 0.0292(8) -0.0102(8) -0.0037(7) -0.0129(7)
    C3 0.0472(11) 0.0362(9) 0.0353(9) -0.0107(8) -0.0050(8) -0.0129(8)
    C4 0.0495(11) 0.0382(10) 0.0356(9) -0.0121(8) -0.0076(8) -0.0065(8)
    Cl4 0.0745(4) 0.0419(3) 0.0526(3) -0.0059(3) -0.0225(3) -0.0034(2)
    C5 0.0644(14) 0.0501(12) 0.0308(9) -0.0150(10) -0.0110(9) -0.0105(9)
    C6 0.0595(13) 0.0464(11) 0.0339(10) -0.0124(9) -0.0062(9) -0.0185(9)
    C7 0.0415(10) 0.0362(9) 0.0319(9) -0.0112(8) -0.0031(7) -0.0132(7)
    N8 0.0518(10) 0.0364(8) 0.0364(9) -0.0057(7) -0.0076(7) -0.0161(7)
    C9 0.0521(12) 0.0401(10) 0.0465(11) -0.0124(9) -0.0024(9) -0.0205(9)
    O10 0.0977(14) 0.0495(9) 0.0508(9) -0.0098(9) -0.0101(9) -0.0283(8)
    C11 0.0611(15) 0.0390(11) 0.0633(14) -0.0044(10) -0.0096(12) -0.0231(10)
    Cl12 0.1198(6) 0.0491(3) 0.0563(4) 0.0106(4) -0.0247(4) -0.0128(3)
    C13 0.0556(12) 0.0394(10) 0.0296(9) -0.0123(9) -0.0095(8) -0.0129(7)
    C14 0.0579(12) 0.0412(10) 0.0317(9) 0.0000(9) -0.0095(9) -0.0111(8)
    Cl14 0.0489(3) 0.1181(6) 0.0624(4) -0.0212(4) -0.0057(3) -0.0312(4)
    C15 0.101(2) 0.0478(13) 0.0343(11) 0.0192(14) -0.0117(13) -0.0156(10)
    C16 0.172(4) 0.0390(12) 0.0384(13) -0.0081(17) -0.0247(18) -0.0161(10)
    C17 0.171(4) 0.074(2) 0.0541(16) -0.064(2) -0.033(2) -0.0190(15)
    C18 0.0825(19) 0.0759(17) 0.0535(14) -0.0381(15) -0.0126(13) -0.0231(13)
_geom_special_details
;
All esds (except the esd in the dihedral angle between two l.s. planes) are
estimated using the full covariance matrix. The cell esds are taken into
account individually in the estimation of esds in distances, angles and
torsion angles; correlations between esds in cell parameters are only used
when they are defined by crystal symmetry. An approximate (isotropic)
treatment of cell esds is used for estimating esds involving l.s. planes.
;
loop_
    _geom_bond_atom_site_label_1
    _geom_bond_atom_site_label_2
    _geom_bond_site_symmetry_2
    _geom_bond_distance
    _geom_bond_publ_flag
    C1 O1 . 1.217(3) ?
    C1 C2 . 1.482(2) ?
    C1 C13 . 1.506(3) ?
    C2 C3 . 1.401(3) ?
    C2 C7 . 1.417(2) ?
    C3 C4 . 1.371(3) ?
    C3 H3 . 0.99(2) ?
    C4 C5 . 1.383(3) ?
    C4 Cl4 . 1.744(2) ?
    C5 C6 . 1.374(3) ?
    C5 H5 . 0.96(3) ?
    C6 C7 . 1.392(3) ?
    C6 H6 . 0.94(3) ?
    C7 N8 . 1.401(3) ?
    N8 C9 . 1.361(3) ?
    N8 H8 . 0.84(3) ?
    C9 O10 . 1.209(3) ?
    C9 C11 . 1.514(3) ?
    C11 Cl12 . 1.770(3) ?
    C11 H11B . 0.93(3) ?
    C11 H11A . 0.96(3) ?
    C13 C14 . 1.381(3) ?
    C13 C18 . 1.388(3) ?
    C14 C15 . 1.387(3) ?
    C14 Cl14 . 1.732(2) ?
    C15 C16 . 1.363(5) ?
    C15 H15 . 0.92(4) ?
    C16 C17 . 1.363(6) ?
    C16 H16 . 0.97(4) ?
    C17 C18 . 1.392(4) ?
    C17 H17 . 0.96(4) ?
    C18 H18 . 0.95(3) ?
loop_
    _geom_angle_atom_site_label_1
    _geom_angle_atom_site_label_2
    _geom_angle_atom_site_label_3
    _geom_angle_site_symmetry_1
    _geom_angle_site_symmetry_3
    _geom_angle
    _geom_angle_publ_flag
    O1 C1 C2 . . 122.49(17) ?
    O1 C1 C13 . . 116.25(17) ?
    C2 C1 C13 . . 121.21(17) ?
    C3 C2 C7 . . 118.78(17) ?
    C3 C2 C1 . . 118.91(16) ?
    C7 C2 C1 . . 122.30(17) ?
    C4 C3 C2 . . 120.57(18) ?
    C4 C3 H3 . . 122.2(13) ?
    C2 C3 H3 . . 117.3(13) ?
    C3 C4 C5 . . 120.60(19) ?
    C3 C4 Cl4 . . 120.01(16) ?
    C5 C4 Cl4 . . 119.38(16) ?
    C6 C5 C4 . . 120.02(19) ?
    C6 C5 H5 . . 119.4(18) ?
    C4 C5 H5 . . 120.5(18) ?
    C5 C6 C7 . . 120.93(19) ?
    C5 C6 H6 . . 118.3(16) ?
    C7 C6 H6 . . 120.8(16) ?
    C6 C7 N8 . . 121.99(17) ?
    C6 C7 C2 . . 119.09(18) ?
    N8 C7 C2 . . 118.90(16) ?
    C9 N8 C7 . . 128.23(18) ?
    C9 N8 H8 . . 116(2) ?
    C7 N8 H8 . . 116(2) ?
    O10 C9 N8 . . 125.6(2) ?
    O10 C9 C11 . . 117.95(19) ?
    N8 C9 C11 . . 116.46(19) ?
    C9 C11 Cl12 . . 116.35(15) ?
    C9 C11 H11B . . 109.2(18) ?
    Cl12 C11 H11B . . 106.8(18) ?
    C9 C11 H11A . . 111(2) ?
    Cl12 C11 H11A . . 106(2) ?
    H11B C11 H11A . . 107(3) ?
    C14 C13 C18 . . 118.3(2) ?
    C14 C13 C1 . . 123.67(19) ?
    C18 C13 C1 . . 117.5(2) ?
    C13 C14 C15 . . 121.3(3) ?
    C13 C14 Cl14 . . 120.50(15) ?
    C15 C14 Cl14 . . 118.2(2) ?
    C16 C15 C14 . . 119.6(3) ?
    C16 C15 H15 . . 123(2) ?
    C14 C15 H15 . . 117(2) ?
    C15 C16 C17 . . 120.4(2) ?
    C15 C16 H16 . . 121(2) ?
    C17 C16 H16 . . 118(2) ?
    C16 C17 C18 . . 120.6(3) ?
    C16 C17 H17 . . 121(2) ?
    C18 C17 H17 . . 119(3) ?
    C13 C18 C17 . . 119.9(3) ?
    C13 C18 H18 . . 123.9(17) ?
    C17 C18 H18 . . 116.2(17) ?
loop_
    _geom_torsion_atom_site_label_1
    _geom_torsion_atom_site_label_2
    _geom_torsion_atom_site_label_3
    _geom_torsion_atom_site_label_4
    _geom_torsion_site_symmetry_1
    _geom_torsion_site_symmetry_2
    _geom_torsion_site_symmetry_3
    _geom_torsion_site_symmetry_4
    _geom_torsion
    _geom_torsion_publ_flag
    O1 C1 C2 C3 . . . . 170.9(2) ?
    C13 C1 C2 C3 . . . . -6.2(3) ?
    O1 C1 C2 C7 . . . . -8.3(3) ?
    C13 C1 C2 C7 . . . . 174.60(18) ?
    C7 C2 C3 C4 . . . . -0.6(3) ?
    C1 C2 C3 C4 . . . . -179.76(19) ?
    C2 C3 C4 C5 . . . . 0.1(3) ?
    C2 C3 C4 Cl4 . . . . -179.37(15) ?
    C3 C4 C5 C6 . . . . 0.4(4) ?
    Cl4 C4 C5 C6 . . . . 179.89(18) ?
    C4 C5 C6 C7 . . . . -0.5(4) ?
    C5 C6 C7 N8 . . . . -178.2(2) ?
    C5 C6 C7 C2 . . . . 0.1(3) ?
    C3 C2 C7 C6 . . . . 0.4(3) ?
    C1 C2 C7 C6 . . . . 179.63(19) ?
    C3 C2 C7 N8 . . . . 178.80(18) ?
    C1 C2 C7 N8 . . . . -2.0(3) ?
    C6 C7 N8 C9 . . . . -5.3(3) ?
    C2 C7 N8 C9 . . . . 176.4(2) ?
    C7 N8 C9 O10 . . . . -3.3(4) ?
    C7 N8 C9 C11 . . . . 178.0(2) ?
    O10 C9 C11 Cl12 . . . . 176.4(2) ?
    N8 C9 C11 Cl12 . . . . -4.8(3) ?
    O1 C1 C13 C14 . . . . 114.9(2) ?
    C2 C1 C13 C14 . . . . -67.8(3) ?
    O1 C1 C13 C18 . . . . -56.9(3) ?
    C2 C1 C13 C18 . . . . 120.4(2) ?
    C18 C13 C14 C15 . . . . -0.2(3) ?
    C1 C13 C14 C15 . . . . -171.9(2) ?
    C18 C13 C14 Cl14 . . . . 176.90(18) ?
    C1 C13 C14 Cl14 . . . . 5.2(3) ?
    C13 C14 C15 C16 . . . . -0.4(3) ?
    Cl14 C14 C15 C16 . . . . -177.56(19) ?
    C14 C15 C16 C17 . . . . 0.5(4) ?
    C15 C16 C17 C18 . . . . 0.1(5) ?
    C14 C13 C18 C17 . . . . 0.7(4) ?
    C1 C13 C18 C17 . . . . 172.9(2) ?
    C16 C17 C18 C13 . . . . -0.7(4) ?
loop_
    _geom_hbond_atom_site_label_D
    _geom_hbond_atom_site_label_H
    _geom_hbond_atom_site_label_A
    _geom_hbond_site_symmetry_A
    _geom_hbond_distance_DH
    _geom_hbond_distance_HA
    _geom_hbond_distance_DA
    _geom_hbond_angle_DHA
    N8 H8 O1 . 0.84(3) 1.95(3) 2.634(2) 138(3)
    C6 H6 Cl14 2_667 0.94(3) 2.87(3) 3.675(2) 143(2)
    C11 H11B O10 2_577 0.93(3) 2.50(3) 3.320(3) 147(2)
    C18 H18 Cl14 1_455 0.95(3) 2.84(3) 3.745(3) 161(2)
data_global
_journal_date_recd_electronic     2010-01-22
_journal_date_accepted     2010-01-27
_journal_name_full     'Acta Crystallographica, Section E'
_journal_year     2010
_journal_volume     66
_journal_issue      2
_journal_page_first     o499
_journal_page_last     o499
_journal_paper_category     QO
_journal_coeditor_code     IS2519
_publ_contact_author
;
Maciej Kubicki
Faculty of Chemistry
Adam Mickiewicz University
Grunwaldzka 6
60-780 Pozna\'n
Poland
;
_publ_contact_author_email     mkubicki@amu.edu.pl
_publ_section_title
;
2-Chloro-<i>N</i>-[4-chloro-2-(2-chlorobenzoyl)phenyl]acetamide
;
loop_
    _publ_author_name
    _publ_author_address
    'Dutkiewicz, Grzegorz'
;
Department of Chemistry
Adam Mickiewicz University
Grunwaldzka 6
60-780 Pozna\'n
Poland
;
    'Siddaraju, B. P.'
;
Department of Chemistry
V. V. Puram College of Science
Bangalore 560004
India
;
    'Yathirajan, H. S.'
;
Department of Studies in Chemistry
University of Mysore
Manasagangotri
Mysore 570 006
India
;
    'Narayana, B.'
;
Department of Studies in Chemistry
Mangalore University
Mangalagangotri 574 199
India
;
    'Kubicki, Maciej'
;
Department of Chemistry
Adam Mickiewicz University
Grunwaldzka 6
60-780 Pozna\'n
Poland
;
_publ_section_synopsis     .
