# Supplementary material for: 2-Chloro-N-[4-chloro-2-(2-chloro­benzo­yl)phen­yl]acetamide
Source: Acta Crystallogr Sect E Struct Rep Online. 2010 Jan 30;66(Pt 2):o499. doi: 10.1107/S1600536810003375 (PMC2979893; doi:10.1107/S1600536810003375)
Supplement: Supplementary file 2 [file e-66-0o499-Isup2.hkl]

#
# h,k,l, Fc-squared, Fo-squared, sigma(Fo-squared) and status flag
#
data_I
_shelx_title ' yhs101 in P-1'
_shelx_refln_list_code          4
_shelx_F_calc_maximum       85.89
_exptl_crystal_F_000       348.00
_reflns_d_resolution_high  0.7973
 
loop_
 _symmetry_equiv_pos_as_xyz
 'x, y, z'
 '-x, -y, -z'
 
_cell_length_a     7.5780
_cell_length_b    10.1570
_cell_length_c    10.7860
_cell_angle_alpha  70.070
_cell_angle_beta   77.600
_cell_angle_gamma  70.390
 
_shelx_F_squared_multiplier     1.000
 
loop_
 _refln_index_h
 _refln_index_k
 _refln_index_l
 _refln_F_squared_calc
 _refln_F_squared_meas
 _refln_F_squared_sigma
 _refln_observed_status
   1   0   0      196.40      172.59      1.49 o
   2   0   0      713.36      708.00      7.96 o
   3   0   0      551.58      536.04      3.56 o
   4   0   0       25.47       36.09      1.21 o
   5   0   0        0.35        1.55      1.16 o
   6   0   0        0.30        3.57      1.04 o
   7   0   0        1.46        2.21      0.48 o
   8   0   0        7.04        7.75      0.81 o
  -8   1   0        0.14        0.95      0.52 o
  -7   1   0        0.24        1.06      0.67 o
  -6   1   0        0.18        1.10      0.81 o
  -5   1   0      138.37      135.90     11.41 o
  -4   1   0        4.82        3.99      0.36 o
  -3   1   0      210.02      222.38      1.78 o
  -2   1   0     4812.37     4477.12     71.18 o
  -1   1   0      764.72      723.32      5.28 o
   0   1   0      572.78      549.45      9.37 o
   1   1   0      117.28      105.81      1.28 o
   3   1   0      160.23      175.42      1.07 o
   4   1   0      451.53      410.16      3.83 o
   5   1   0       64.50       59.96      1.78 o
   6   1   0      117.29      106.26      2.49 o
   7   1   0      113.62      104.19      1.82 o
   8   1   0       66.51       73.76      2.02 o
   9   1   0        0.27        0.29      0.51 o
  -8   2   0       15.39       25.16      0.96 o
  -7   2   0        3.21        5.02      0.49 o
  -6   2   0        3.27        4.87      1.12 o
  -5   2   0      143.80      143.57      5.59 o
  -4   2   0     1028.81      989.47     30.31 o
  -3   2   0       19.37       18.28      0.59 o
  -2   2   0      144.94      147.32      2.58 o
  -1   2   0     1133.97     1087.26      5.62 o
   0   2   0       25.33       37.80      2.33 o
   1   2   0      525.03      566.79      2.63 o
   2   2   0     2196.21     2012.56     16.91 o
   3   2   0       22.02       23.16      0.60 o
   4   2   0       16.93       13.25      0.81 o
   5   2   0      185.41      170.87      2.91 o
   6   2   0       57.06       62.93      1.26 o
   7   2   0        3.81        3.43      0.54 o
   8   2   0       23.84       24.85      2.98 o
   9   2   0        0.89        0.49      0.58 o
  -7   3   0        3.74        4.16      0.43 o
  -6   3   0      222.48      228.43      3.94 o
  -5   3   0        3.27        4.17      0.48 o
  -4   3   0       60.56       59.25      1.91 o
  -3   3   0       16.91       12.14      0.82 o
  -2   3   0     1393.94     1391.55      6.98 o
  -1   3   0      393.76      375.83      3.20 o
   0   3   0     1106.64     1146.28      3.51 o
   1   3   0      121.82      109.22      1.47 o
   2   3   0      512.62      465.48      2.96 o
   3   3   0      407.83      376.75      3.46 o
   4   3   0     2780.84     2656.79     10.14 o
   5   3   0      265.67      266.90      3.75 o
   6   3   0       36.09       30.30      0.86 o
   7   3   0        2.67        4.41      1.54 o
   8   3   0       48.40       52.73      3.22 o
  -7   4   0        7.74        7.47      0.57 o
  -6   4   0       20.67       21.54      0.69 o
  -5   4   0       58.08       60.73      1.02 o
  -4   4   0      746.96      723.08      4.83 o
  -3   4   0        6.41        4.45      0.59 o
  -2   4   0      826.32      801.25      5.72 o
  -1   4   0      326.69      326.72     12.89 o
   0   4   0       36.54       43.71      1.28 o
   1   4   0      125.11      138.38      1.96 o
   2   4   0      369.00      355.94      3.11 o
   3   4   0      366.47      391.72      2.43 o
   4   4   0        2.57        5.28      0.62 o
   5   4   0      255.67      237.65      3.70 o
   6   4   0     1009.81      970.67     25.03 o
   7   4   0        0.54        0.39      0.61 o
   8   4   0        1.43        1.10      0.67 o
  -6   5   0       48.57       57.89      1.16 o
  -5   5   0        1.11        1.53      0.49 o
  -4   5   0      134.44      145.08      2.23 o
  -3   5   0       95.76       95.26      5.59 o
  -2   5   0       47.56       44.92      1.21 o
  -1   5   0      300.76      316.45      3.63 o
   0   5   0        6.90       11.00      0.53 o
   1   5   0       37.28       38.93      0.92 o
   2   5   0       89.84       77.45      1.68 o
   3   5   0      601.21      589.74      3.46 o
   4   5   0      418.76      407.75      4.44 o
   5   5   0       10.79       11.40      0.78 o
   6   5   0       26.89       28.35      1.17 o
   7   5   0        1.44        1.54      0.69 o
   8   5   0        8.14        2.62      0.67 o
  -6   6   0       27.40       33.52      0.85 o
  -5   6   0        3.92        4.80      0.41 o
  -4   6   0       11.38       10.86      0.89 o
  -3   6   0        2.31        3.63      0.48 o
  -2   6   0       12.16       15.52      0.69 o
  -1   6   0        2.90        3.89      0.60 o
   0   6   0      206.87      208.81      2.30 o
   1   6   0       63.01       70.06      1.30 o
   2   6   0      944.68      906.86      6.46 o
   3   6   0        5.56        5.97      0.52 o
   4   6   0       10.87        9.36      0.83 o
   5   6   0       21.13       22.80      0.99 o
   6   6   0       48.48       55.27      1.51 o
   7   6   0        6.71        5.51      0.62 o
   8   6   0       11.63       11.63      0.88 o
  -5   7   0        0.01        0.10      0.31 o
  -4   7   0        5.14        3.44      0.46 o
  -3   7   0       22.18       22.78      0.84 o
  -2   7   0      236.80      225.40      2.44 o
  -1   7   0       37.81       40.67      2.03 o
   0   7   0     1052.58     1079.14      5.61 o
   1   7   0       11.17       10.38      0.82 o
   2   7   0      149.70      144.10      2.00 o
   3   7   0      170.69      176.29      4.66 o
   4   7   0       75.50       73.60      2.05 o
   5   7   0        0.23        0.56      0.68 o
   6   7   0        9.13        9.99      0.83 o
   7   7   0        5.32        5.89      0.65 o
   8   7   0       20.90       22.24      1.10 o
  -4   8   0       25.24       23.57      0.73 o
  -3   8   0       96.06       93.25      2.32 o
  -2   8   0      275.38      273.20     13.17 o
  -1   8   0       30.36       24.98      1.28 o
   0   8   0      410.14      404.76      3.61 o
   1   8   0       67.90       66.57      2.69 o
   2   8   0      245.10      259.57      4.21 o
   3   8   0       11.53       10.44      0.97 o
   4   8   0        5.92        7.02      1.27 o
   5   8   0       35.27       36.06      1.83 o
   6   8   0        0.71        2.00      0.51 o
   7   8   0        6.21        5.90      0.54 o
   8   8   0        0.33        0.23      0.57 o
  -3   9   0        2.05        3.95      0.67 o
  -2   9   0       35.96       38.15      0.98 o
  -1   9   0        8.76        8.42      0.90 o
   0   9   0       24.11       27.28      0.96 o
   1   9   0       14.61       15.22      1.17 o
   2   9   0       31.82       31.97      1.59 o
   3   9   0      116.40      115.48      2.78 o
   4   9   0       13.77       13.21      0.93 o
   5   9   0       39.55       31.99      2.42 o
   6   9   0       15.54       16.42      0.89 o
   7   9   0        0.18       -0.39      0.39 o
  -2  10   0       31.18       28.56      0.85 o
  -1  10   0        9.37        9.86      0.49 o
   0  10   0       21.70       22.18      0.80 o
   1  10   0        2.22        1.41      0.33 o
   2  10   0       30.87       25.40      0.87 o
   3  10   0        0.24        1.06      0.60 o
   4  10   0       22.59       21.32      1.34 o
   5  10   0        7.18        7.43      0.80 o
   6  10   0       10.07       11.71      1.13 o
   7  10   0        4.06        4.42      0.45 o
   0  11   0        6.65        7.67      1.51 o
   1  11   0       41.30       39.44      1.28 o
   2  11   0        0.32        0.18      0.35 o
   3  11   0        0.11        0.47      0.44 o
   4  11   0       17.40       17.60      0.89 o
   5  11   0        5.76        5.04      0.47 o
  -5 -11   1        0.42        0.45      0.37 o
  -4 -11   1        8.67        6.64      0.50 o
  -3 -11   1        3.56        3.70      0.64 o
  -2 -11   1        0.79       -0.13      0.45 o
  -1 -11   1        0.85        0.75      0.42 o
   0 -11   1       18.76       15.37      0.60 o
  -6 -10   1        4.46        4.69      0.54 o
  -5 -10   1       16.47       17.16      0.94 o
  -4 -10   1        0.38        0.66      0.55 o
  -3 -10   1        0.12       -0.52      0.58 o
  -2 -10   1        5.83        5.64      0.80 o
  -1 -10   1       47.06       48.11      1.64 o
   0 -10   1       10.66       10.27      0.73 o
   1 -10   1       91.98       95.01      6.14 o
  -7  -9   1        7.49        8.03      0.65 o
  -6  -9   1        3.89        5.71      0.48 o
  -5  -9   1        3.33        3.99      0.69 o
  -4  -9   1        2.88        3.50      0.57 o
  -3  -9   1       11.28        7.57      0.85 o
  -2  -9   1        4.35        4.37      0.53 o
  -1  -9   1       20.24       21.13      0.69 o
   0  -9   1       33.39       29.35      1.21 o
   1  -9   1      167.89      170.04      2.93 o
   2  -9   1        2.10        2.32      0.44 o
   3  -9   1       98.16       96.93      5.75 o
  -8  -8   1        0.35        1.11      0.47 o
  -7  -8   1        0.93        1.68      0.40 o
  -6  -8   1       12.45       10.54      0.70 o
  -5  -8   1        8.63       10.62      4.61 o
  -4  -8   1        2.69        1.47      0.59 o
  -3  -8   1        0.41        1.73      0.81 o
  -2  -8   1       88.51       95.75      2.68 o
  -1  -8   1       58.07       57.42      3.75 o
   0  -8   1        3.68        3.05      1.01 o
   1  -8   1       63.77       69.95      2.16 o
   2  -8   1       54.35       53.30      0.87 o
   3  -8   1        2.50        4.08      0.61 o
   4  -8   1       62.60       69.38      1.60 o
  -8  -7   1        0.52        1.21      0.57 o
  -7  -7   1        0.92        1.34      0.99 o
  -6  -7   1        0.26        0.59      0.54 o
  -5  -7   1        0.85        0.07      0.67 o
  -4  -7   1      362.42      372.82      7.71 o
  -3  -7   1      312.13      333.05      4.57 o
  -2  -7   1       94.78      101.59      2.57 o
  -1  -7   1       52.07       53.21      1.92 o
   0  -7   1        1.46        1.86      0.61 o
   1  -7   1       29.23       27.14      1.52 o
   2  -7   1        6.52       11.68      0.92 o
   3  -7   1       45.09       46.92      1.18 o
   4  -7   1       62.94       63.20      1.22 o
   5  -7   1        8.28        8.05      0.39 o
  -8  -6   1       77.00       75.30      1.90 o
  -7  -6   1        3.22        2.20      0.55 o
  -6  -6   1       77.35       93.51      4.03 o
  -5  -6   1      157.06      158.74      2.41 o
  -4  -6   1        9.92       11.21      0.71 o
  -3  -6   1       62.70       54.29      0.95 o
  -2  -6   1      102.90      112.01      2.45 o
  -1  -6   1      651.65      718.74      8.23 o
   0  -6   1       30.21       32.97      1.00 o
   1  -6   1      278.93      278.89      3.99 o
   2  -6   1      176.68      177.23      6.93 o
   3  -6   1       21.55       23.83      0.96 o
   4  -6   1       34.92       38.45      1.18 o
   5  -6   1        1.77        1.39      0.50 o
   6  -6   1        2.43        1.75      0.29 o
  -8  -5   1      148.27      135.07      2.67 o
  -7  -5   1       12.01       12.80      0.87 o
  -6  -5   1      144.13      156.40      8.06 o
  -5  -5   1        0.83        1.17      0.63 o
  -4  -5   1       11.16        6.20      0.68 o
  -3  -5   1      183.69      174.10      1.83 o
  -2  -5   1      181.04      193.42      2.80 o
  -1  -5   1      967.16      942.45      6.40 o
   0  -5   1      173.85      146.76     10.21 o
   1  -5   1      176.58      188.83      3.14 o
   2  -5   1      894.65      887.65     29.10 o
   3  -5   1       33.60       37.39      1.75 o
   4  -5   1      161.17      147.46     16.99 o
   5  -5   1        9.49        9.89      1.32 o
   6  -5   1        2.75        4.08      1.16 o
  -8  -4   1        5.96        4.87      0.67 o
  -7  -4   1        0.11       -0.49      0.55 o
  -6  -4   1      420.87      417.34      4.04 o
  -5  -4   1      119.62      122.23      8.66 o
  -4  -4   1       36.32       29.56      1.22 o
  -3  -4   1      693.51      651.66      3.32 o
  -2  -4   1      825.41      766.03      4.82 o
  -1  -4   1       68.43       65.46      1.46 o
   0  -4   1     2525.42     2596.92      6.83 o
   1  -4   1      109.56      107.20      2.18 o
   2  -4   1        6.59        4.08      0.57 o
   3  -4   1       16.91       22.27      1.21 o
   4  -4   1      200.68      213.80      5.53 o
   5  -4   1       24.98       23.39      3.40 o
   6  -4   1       66.00       63.44      1.35 o
   7  -4   1        1.24        2.30      0.46 o
  -8  -3   1        2.17        3.38      0.75 o
  -7  -3   1       21.20       18.62      1.00 o
  -6  -3   1       28.91       32.97      1.62 o
  -5  -3   1      160.27      149.15      2.88 o
  -4  -3   1      560.05      560.08      4.77 o
  -3  -3   1       65.78       57.33      1.45 o
  -2  -3   1      249.21      214.82      1.73 o
  -1  -3   1        0.96        1.56      0.24 o
   0  -3   1      409.08      417.41      1.88 o
   1  -3   1       24.80       39.03      8.54 o
   2  -3   1     4104.28     4399.48     10.90 o
   3  -3   1      763.58      753.03      6.28 o
   4  -3   1        0.45        1.81      0.52 o
   5  -3   1        2.33        1.53      0.63 o
   6  -3   1      121.17      129.99      1.97 o
   7  -3   1        1.61        0.51      0.52 o
  -8  -2   1       18.76       23.16      1.82 o
  -7  -2   1        5.21        3.99      0.53 o
  -6  -2   1       94.02       83.22      1.35 o
  -5  -2   1       60.97       56.52      1.79 o
  -4  -2   1     1803.86     1707.52      8.10 o
  -3  -2   1      414.69      396.99      1.55 o
  -2  -2   1      986.02      932.67      2.61 o
  -1  -2   1     1661.97     1525.60      4.64 o
   1  -2   1     4452.25     4154.98     39.99 o
   2  -2   1       94.55      108.05      3.05 o
   3  -2   1      225.23      232.36      2.06 o
   4  -2   1       15.03       26.85      0.82 o
   5  -2   1       33.43       30.63      0.97 o
   6  -2   1        3.14        2.59      0.59 o
   7  -2   1       24.26       25.82      1.67 o
   8  -2   1       44.10       54.27      1.29 o
  -8  -1   1        1.12        0.20      0.60 o
  -7  -1   1        2.92        3.58      0.77 o
  -6  -1   1        0.88        0.87      0.47 o
  -5  -1   1      321.55      333.90      4.32 o
  -4  -1   1        0.62        2.78      0.50 o
  -3  -1   1      343.66      377.09      3.14 o
  -1  -1   1      810.91      808.58      1.88 o
   0  -1   1       19.03       18.17      0.41 o
   1  -1   1      136.01      152.43      1.10 o
   2  -1   1     1674.11     1588.55      4.54 o
   3  -1   1      155.88      136.81      0.96 o
   4  -1   1      537.45      567.84      2.83 o
   5  -1   1      177.04      165.38      7.67 o
   6  -1   1       76.83       71.02      2.64 o
   7  -1   1       25.23       28.16      2.96 o
   8  -1   1       35.52       38.85      1.36 o
  -8   0   1        0.25        0.78      0.55 o
  -7   0   1       75.04       91.76      3.16 o
  -6   0   1        7.44        5.49      0.41 o
  -5   0   1        1.96        2.44      0.68 o
  -4   0   1      858.99      786.22      5.73 o
  -3   0   1       76.05      100.13      0.80 o
  -2   0   1       34.81       44.58      0.46 o
  -1   0   1        0.18        2.17      0.08 o
   0   0   1      725.10      652.08      1.17 o
   1   0   1      926.19      888.76      1.69 o
   2   0   1      996.65      969.35      1.55 o
   3   0   1       20.17       24.52      0.52 o
   4   0   1      711.50      683.39     17.38 o
   5   0   1      269.03      288.90     10.56 o
   6   0   1      599.31      566.39      3.82 o
   7   0   1        3.74        1.68      0.69 o
   8   0   1        5.12        4.93      0.74 o
  -8   1   1        3.16        4.59      0.60 o
  -7   1   1       67.68       61.79      2.01 o
  -6   1   1      261.40      247.15      6.12 o
  -5   1   1       73.75       59.50      1.70 o
  -4   1   1       23.26       26.06      0.81 o
  -3   1   1       87.53       78.69      0.91 o
  -2   1   1       24.94       21.90      0.39 o
  -1   1   1      623.23      572.98      1.80 o
   0   1   1        4.55        7.69      0.12 o
   1   1   1     2134.64     2126.79     88.47 o
   2   1   1      418.11      323.25      1.43 o
   3   1   1      190.69      171.10      2.30 o
   4   1   1      174.23      158.94      4.36 o
   5   1   1       18.31       16.79      1.03 o
   6   1   1       92.34       88.90      2.89 o
   7   1   1        5.55        7.50      0.60 o
   8   1   1       51.60       48.75      1.70 o
   9   1   1        8.26        8.97      0.60 o
  -8   2   1       17.66       21.40      0.89 o
  -7   2   1        0.17        1.50      0.44 o
  -6   2   1        1.93        1.83      0.43 o
  -5   2   1       15.27       17.91      0.80 o
  -4   2   1      108.34      109.51      2.38 o
  -3   2   1     2007.80     2000.77     38.48 o
  -2   2   1      104.83      102.01      1.32 o
  -1   2   1     1497.12     1501.19     13.04 o
   0   2   1     2104.98     2164.98     90.51 o
   1   2   1       45.96       53.84      0.77 o
   3   2   1      948.55      962.26      6.57 o
   4   2   1       48.76       35.09      0.77 o
   5   2   1       21.49       18.35      1.04 o
   6   2   1      191.56      170.03      2.19 o
   7   2   1       18.97       15.39      2.81 o
   8   2   1        4.42        4.25      0.49 o
   9   2   1        0.55        0.28      0.57 o
  -7   3   1        8.90       11.19      0.56 o
  -6   3   1       35.07       35.68      1.10 o
  -5   3   1       75.05       78.56      1.04 o
  -4   3   1      108.63      100.75      2.46 o
  -3   3   1      120.18      113.03      2.24 o
  -2   3   1      343.92      309.42      4.74 o
  -1   3   1      329.14      328.77      2.33 o
   0   3   1     3086.00     3354.18     77.46 o
   1   3   1     3097.88     3197.19     29.93 o
   2   3   1     2051.38     1949.60      5.48 o
   3   3   1      363.31      348.66      2.87 o
   4   3   1     3079.97     2873.87     40.86 o
   5   3   1       17.03       24.76      1.20 o
   6   3   1       91.89       79.32      1.25 o
   7   3   1       14.30       14.20      0.88 o
   8   3   1       29.20       36.95      2.79 o
   9   3   1        4.04        7.71      0.60 o
  -7   4   1        9.56       10.38      0.61 o
  -6   4   1       92.62      104.68      2.60 o
  -5   4   1        0.39        0.82      0.35 o
  -4   4   1       33.70       38.32      0.80 o
  -3   4   1        3.23        4.78      0.67 o
  -2   4   1      208.99      242.29      4.76 o
  -1   4   1      155.82      150.79      2.17 o
   0   4   1      229.53      224.16      1.70 o
   1   4   1       22.79       16.33      1.72 o
   2   4   1     1354.20     1348.33      5.84 o
   3   4   1        1.47        1.85      0.33 o
   4   4   1       65.49       77.47      1.58 o
   5   4   1      130.43      122.31      2.65 o
   6   4   1       20.20       23.56      0.75 o
   7   4   1        6.39        8.27      0.54 o
   8   4   1       25.85       21.84      1.30 o
   9   4   1        1.00        3.87      0.96 o
  -6   5   1        8.26       10.20      0.55 o
  -5   5   1        0.07       -0.22      0.30 o
  -4   5   1        2.25        5.42      0.68 o
  -3   5   1        0.81        0.79      0.98 o
  -2   5   1      399.85      385.41      2.95 o
  -1   5   1      287.86      308.72      3.15 o
   0   5   1     2645.52     2851.15      7.05 o
   1   5   1      183.58      203.38      3.58 o
   2   5   1        3.04        2.11      0.36 o
   3   5   1      197.91      199.44      2.68 o
   4   5   1      300.74      319.56      3.55 o
   5   5   1       53.10       49.82      1.78 o
   6   5   1        7.27        7.10      1.86 o
   7   5   1        0.00        1.02      0.62 o
   8   5   1       25.23       27.05      1.22 o
  -6   6   1        3.42        3.06      0.32 o
  -5   6   1       57.89       62.58      1.24 o
  -4   6   1      289.06      290.09      2.52 o
  -3   6   1        1.06        6.00      3.07 o
  -2   6   1      672.69      701.06      5.16 o
  -1   6   1       90.84      112.18      2.44 o
   0   6   1      378.63      388.28      4.21 o
   1   6   1       25.15       25.38      1.08 o
   2   6   1      178.43      183.58      7.34 o
   3   6   1      186.44      190.48      2.90 o
   4   6   1        0.17        1.70      0.67 o
   5   6   1        2.89        1.63      0.65 o
   6   6   1      119.65      114.14      2.20 o
   7   6   1        7.14        7.31      0.68 o
   8   6   1       48.91       49.34      5.95 o
  -5   7   1        0.01        0.28      0.32 o
  -4   7   1       60.59       62.16      1.46 o
  -3   7   1       99.85       96.06      1.39 o
  -2   7   1      375.84      396.01      7.24 o
  -1   7   1      583.15      632.66      4.50 o
   0   7   1       76.52       74.91      1.48 o
   1   7   1        8.26        8.07      1.43 o
   2   7   1       46.56       48.39      1.62 o
   3   7   1        5.08        4.46      0.67 o
   4   7   1       63.88       64.20      1.96 o
   5   7   1       22.47       18.01      1.46 o
   6   7   1       42.11       36.28      3.94 o
   7   7   1        0.03        0.32      0.55 o
   8   7   1        0.01        0.17      0.49 o
  -4   8   1       28.86       30.70      0.69 o
  -3   8   1        0.13        0.04      0.46 o
  -2   8   1        7.73        5.79      0.53 o
  -1   8   1       20.71       19.00      1.13 o
   0   8   1       62.04       69.14      2.15 o
   1   8   1      518.43      537.72      5.88 o
   2   8   1       90.62       98.69      2.59 o
   3   8   1       80.58       83.86      2.80 o
   4   8   1       42.10       43.21      1.64 o
   5   8   1        0.45        0.35      0.63 o
   6   8   1        1.10        1.46      0.56 o
   7   8   1        0.09       -0.01      0.48 o
   8   8   1        3.53        2.85      0.63 o
  -3   9   1       50.40       52.80      2.65 o
  -2   9   1       51.87       56.14      1.00 o
  -1   9   1       27.48       27.58      1.38 o
   0   9   1       67.04       60.99      2.81 o
   1   9   1      113.15      116.43      3.33 o
   2   9   1      149.59      150.32      3.28 o
   3   9   1       57.60       66.10      3.67 o
   4   9   1       74.77       80.45      1.56 o
   5   9   1       17.55       19.87      0.90 o
   6   9   1       17.02       16.06      0.77 o
   7   9   1        1.76        0.28      0.44 o
  -2  10   1        0.28        0.64      0.48 o
  -1  10   1        2.82        4.71      0.58 o
   0  10   1       38.22       34.06      1.75 o
   1  10   1        3.04        3.58      0.69 o
   2  10   1      165.98      177.01      2.99 o
   3  10   1       65.67       64.38      2.04 o
   4  10   1      106.14      106.61      2.25 o
   5  10   1        7.49        6.70      0.97 o
   6  10   1       16.06       13.75      0.99 o
   7  10   1        1.63        0.83      0.45 o
  -1  11   1       17.96       21.79      0.69 o
   0  11   1       85.85       92.19      1.83 o
   1  11   1        1.64        0.74      0.50 o
   2  11   1       49.56       44.64      2.02 o
   3  11   1       10.25        7.11      0.47 o
   4  11   1       13.11       13.09      0.58 o
   5  11   1       95.69       76.39      7.48 o
   6  11   1        0.04        0.67      0.45 o
   1  12   1        8.20        6.42      0.39 o
   2  12   1        6.42        7.34      0.56 o
   3  12   1       10.74        7.56      0.53 o
   4  12   1        0.39        0.64      0.37 o
  -3 -11   2        2.81        3.17      0.27 o
  -2 -11   2        0.74        1.42      0.38 o
  -1 -11   2       45.23       39.91      1.41 o
  -5 -10   2        0.48        1.35      0.45 o
  -4 -10   2        2.57        2.52      0.46 o
  -3 -10   2       11.39       12.01      0.57 o
  -2 -10   2        4.37        4.72      0.65 o
  -1 -10   2       35.82       36.37      1.26 o
   0 -10   2        0.15       -0.04      0.48 o
   1 -10   2       52.64       48.52      1.15 o
  -6  -9   2        5.64        7.22      0.63 o
  -5  -9   2        0.14        0.17      0.54 o
  -4  -9   2       17.31       15.67      0.73 o
  -3  -9   2      115.07      111.05      2.57 o
  -2  -9   2       74.70       76.59      2.20 o
  -1  -9   2       88.65       93.74      2.38 o
   0  -9   2       31.50       26.55      1.26 o
   1  -9   2        7.21        9.52      0.68 o
   2  -9   2        0.34        0.96      0.56 o
   3  -9   2        3.60        1.41      0.35 o
  -7  -8   2        0.24       -0.42      0.54 o
  -6  -8   2       82.52       83.11      2.49 o
  -5  -8   2       31.10       33.25      1.01 o
  -4  -8   2        0.10       -0.21      0.56 o
  -3  -8   2        8.96        9.28      0.96 o
  -2  -8   2        8.21        7.82      0.88 o
  -1  -8   2       79.75       75.24      2.31 o
   0  -8   2      119.31      102.92      2.58 o
   1  -8   2       14.26       15.43      1.02 o
   2  -8   2       30.79       24.09      1.33 o
   3  -8   2       23.11       20.59      1.03 o
   4  -8   2        4.36        6.10      0.50 o
  -8  -7   2        5.25        5.57      0.45 o
  -7  -7   2        1.26        1.14      0.66 o
  -6  -7   2        4.05        2.16      0.51 o
  -5  -7   2       19.34       18.88      0.90 o
  -4  -7   2       98.96       96.95      2.03 o
  -3  -7   2       10.21        8.86      0.93 o
  -2  -7   2        0.20        1.70      0.84 o
  -1  -7   2       25.05       22.09      1.38 o
   0  -7   2        5.53        5.07      1.32 o
   1  -7   2       30.66       34.91      1.10 o
   2  -7   2       34.25       27.59      1.15 o
   3  -7   2      163.65      164.59      4.62 o
   4  -7   2       11.45        8.75      0.66 o
   5  -7   2       53.85       61.11      1.33 o
  -8  -6   2        8.65        9.00      0.71 o
  -7  -6   2        5.32        5.16      0.81 o
  -6  -6   2        2.52        2.48      0.55 o
  -5  -6   2        9.67        7.66      0.66 o
  -4  -6   2       12.71       13.06      0.65 o
  -3  -6   2      290.61      317.68      4.39 o
  -2  -6   2      112.31      124.01      1.96 o
  -1  -6   2       56.67       64.97      1.59 o
   0  -6   2       83.54       86.53      6.97 o
   1  -6   2      193.38      198.03      2.98 o
   2  -6   2       44.56       40.74      1.16 o
   3  -6   2       47.46       56.12      1.71 o
   4  -6   2       43.23       37.10      2.07 o
   5  -6   2      114.89      127.65      2.32 o
   6  -6   2        0.02        0.38      0.36 o
  -8  -5   2       27.64       22.71      1.05 o
  -7  -5   2        5.42        7.46      0.95 o
  -6  -5   2       61.67       66.69      1.71 o
  -5  -5   2      163.78      175.82      2.53 o
  -4  -5   2       63.38       60.23      1.05 o
  -3  -5   2       13.93       16.77      1.96 o
  -2  -5   2      629.56      650.09     12.19 o
  -1  -5   2       57.36       48.96      1.63 o
   0  -5   2       51.94       56.45      3.93 o
   1  -5   2      384.69      390.17     22.10 o
   2  -5   2       52.87       57.42      1.32 o
   3  -5   2      641.47      640.75      4.79 o
   4  -5   2       93.06       82.08      8.39 o
   5  -5   2        1.63        1.73      0.49 o
   6  -5   2       73.49       78.33      1.27 o
  -8  -4   2       13.23       16.87      1.00 o
  -7  -4   2       27.97       30.12      1.60 o
  -6  -4   2       39.66       40.15      1.41 o
  -5  -4   2       75.07       79.33      1.69 o
  -4  -4   2        2.41        2.21      0.58 o
  -3  -4   2       20.05       20.75      2.81 o
  -2  -4   2        0.35        0.81      0.22 o
  -1  -4   2      428.93      452.19      4.17 o
   0  -4   2     3368.36     3599.77     12.44 o
   1  -4   2     1006.79     1017.03      7.10 o
   2  -4   2        9.48        7.29      0.56 o
   3  -4   2      206.23      218.44      7.54 o
   4  -4   2      153.83      145.86      9.08 o
   5  -4   2       45.41       37.61      1.23 o
   6  -4   2       10.26        9.58      0.82 o
   7  -4   2        4.23        4.39      0.45 o
  -8  -3   2        4.09        3.48      0.67 o
  -7  -3   2       28.31       20.76      1.39 o
  -6  -3   2       50.69       46.21      1.66 o
  -5  -3   2       71.71       84.52      2.44 o
  -4  -3   2      400.82      381.23      4.01 o
  -3  -3   2      360.51      362.87      2.42 o
  -2  -3   2        4.44        6.14      0.32 o
  -1  -3   2     1175.52     1044.01     14.18 o
   0  -3   2      703.53      800.05      3.16 o
   1  -3   2      986.95     1044.89     15.06 o
   2  -3   2       54.66       35.19      1.03 o
   3  -3   2       23.97       30.36      2.57 o
   4  -3   2        4.96        4.19      0.59 o
   5  -3   2        3.03        2.86      0.51 o
   6  -3   2       70.39       65.68      6.12 o
   7  -3   2        0.44       -0.16      0.50 o
  -8  -2   2        0.01       -0.31      0.43 o
  -7  -2   2       26.89       26.90      0.93 o
  -6  -2   2       43.38       41.02      1.14 o
  -5  -2   2      110.05      126.48      2.45 o
  -4  -2   2      666.86      614.08      5.02 o
  -3  -2   2      371.46      314.68      2.15 o
  -2  -2   2        3.81        2.46      0.34 o
  -1  -2   2      255.65      263.41      1.61 o
   0  -2   2     7377.26     5692.16     24.51 o
   1  -2   2      240.94      227.04      4.53 o
   2  -2   2      936.80      968.14      3.56 o
   3  -2   2      916.27      976.12      7.35 o
   4  -2   2      231.93      232.12      2.48 o
   5  -2   2      126.56      123.71      1.84 o
   6  -2   2      119.39      105.40     10.87 o
   7  -2   2       44.20       51.07      1.18 o
   8  -2   2        1.19       -0.03      0.52 o
  -8  -1   2       10.69       10.20      0.74 o
  -7  -1   2        2.22        2.45      0.49 o
  -6  -1   2      182.46      169.28      2.54 o
  -5  -1   2      167.86      157.15      9.44 o
  -4  -1   2       44.28       38.44      1.32 o
  -3  -1   2      295.36      296.54      2.34 o
  -2  -1   2       10.50       16.42      0.64 o
  -1  -1   2     3668.71     3303.41     36.40 o
   0  -1   2     4062.53     3498.22     31.17 o
   1  -1   2      826.57      791.08      4.61 o
   2  -1   2     1101.31     1048.82      6.96 o
   3  -1   2      174.20      163.16      1.39 o
   4  -1   2     1169.20     1118.23     11.72 o
   5  -1   2       14.82       15.16      0.81 o
   6  -1   2        0.81        1.07      0.61 o
   7  -1   2        6.28        4.72      0.52 o
   8  -1   2        2.70        2.31      0.42 o
  -8   0   2       16.31       17.66      0.94 o
  -7   0   2        7.29        6.51      1.04 o
  -6   0   2        2.02        1.74      0.81 o
  -5   0   2       22.17       22.10      0.65 o
  -4   0   2        5.83        7.40      0.47 o
  -3   0   2      782.17      750.30      3.09 o
  -2   0   2      908.80      824.58     20.69 o
  -1   0   2     1171.01     1035.86      4.72 o
   0   0   2       80.59       83.51      0.62 o
   1   0   2       91.87      119.81      0.68 o
   2   0   2      598.13      607.18      5.43 o
   3   0   2      150.95      138.39      1.01 o
   4   0   2       52.22       49.68      1.63 o
   5   0   2      152.52      164.54      4.94 o
   6   0   2      113.34       87.34      1.59 o
   7   0   2       52.77       51.18      1.89 o
   8   0   2        6.87        5.28      0.71 o
  -8   1   2        0.05       -0.04      0.53 o
  -7   1   2        0.13        0.11      0.59 o
  -6   1   2        2.34        1.73      0.38 o
  -5   1   2      264.72      255.84      5.62 o
  -4   1   2       24.55       15.14      0.67 o
  -3   1   2      237.10      217.80      1.32 o
  -2   1   2      811.61      847.21      2.38 o
  -1   1   2      756.67      796.06      3.79 o
   0   1   2     4814.38     4375.94     48.79 o
   1   1   2      138.01      148.53      0.73 o
   2   1   2       33.12       32.51      0.32 o
   3   1   2      628.99      622.97      2.38 o
   4   1   2      115.83      108.10      6.55 o
   5   1   2      514.92      507.36     12.34 o
   6   1   2        6.19        6.72      0.64 o
   7   1   2        7.52        5.21      0.59 o
   8   1   2       55.58       72.23      2.05 o
   9   1   2        2.12        3.29      0.48 o
  -8   2   2        0.10       -0.47      0.47 o
  -7   2   2      116.78      123.67      2.60 o
  -6   2   2      115.57      111.80      1.53 o
  -5   2   2      155.78      155.88      1.96 o
  -4   2   2      158.51      159.57      2.97 o
  -3   2   2        1.49        2.33      0.35 o
  -2   2   2     1221.27     1286.69     10.57 o
  -1   2   2      183.04      193.54      1.08 o
   0   2   2     1292.83     1326.57      3.08 o
   1   2   2      205.62      203.50      2.02 o
   2   2   2     2481.70     2360.73      3.20 o
   3   2   2     1247.36     1195.57      6.96 o
   4   2   2       27.39       34.83      1.33 o
   5   2   2       40.07       30.60      1.30 o
   6   2   2      469.26      439.07     22.33 o
   7   2   2        4.98        5.06      0.58 o
   8   2   2        0.49        1.04      0.63 o
   9   2   2        7.55        6.29      0.54 o
  -7   3   2       18.80       12.21      0.88 o
  -6   3   2       29.21       31.77      0.73 o
  -5   3   2        8.12        8.69      0.61 o
  -4   3   2       20.86       23.91      0.61 o
  -3   3   2      260.01      270.43      2.28 o
  -2   3   2       77.43       81.40      1.17 o
  -1   3   2      250.83      237.02      3.99 o
   0   3   2     2857.05     2999.89      8.36 o
   1   3   2     2385.17     2310.94     49.79 o
   2   3   2      275.02      306.28      1.96 o
   3   3   2      694.34      680.66      4.59 o
   4   3   2       91.80       78.65      1.05 o
   5   3   2        9.57        6.28      0.49 o
   6   3   2       38.48       35.89      0.97 o
   7   3   2        0.20       -0.03      0.57 o
   8   3   2       19.74       16.22      1.04 o
   9   3   2       19.40       23.32      0.92 o
  -6   4   2        1.09        1.48      0.37 o
  -5   4   2       87.63       84.60      1.10 o
  -4   4   2       17.63       14.61      0.47 o
  -3   4   2      163.53      153.24      2.81 o
  -2   4   2      448.74      446.22     14.45 o
  -1   4   2      358.73      368.79      8.53 o
   0   4   2       29.88       40.88      1.24 o
   1   4   2        1.81        2.76      0.19 o
   2   4   2      122.81      129.41      1.80 o
   3   4   2     1463.91     1381.45      4.12 o
   4   4   2       14.23       15.99      0.77 o
   5   4   2       15.33       21.05      1.20 o
   6   4   2       10.06        7.15      0.64 o
   7   4   2       59.12       60.11      2.55 o
   8   4   2       16.96       16.34      1.01 o
   9   4   2        0.02       -0.43      0.65 o
  -6   5   2        3.75        2.35      0.38 o
  -5   5   2       33.66       40.83      1.06 o
  -4   5   2       45.61       48.11      0.83 o
  -3   5   2      716.07      750.21     21.66 o
  -2   5   2       24.26       22.03      1.04 o
  -1   5   2      198.69      203.94      6.11 o
   0   5   2      820.72      892.55     15.15 o
   1   5   2      652.96      632.83      5.38 o
   2   5   2       50.77       52.44      1.42 o
   3   5   2       26.33       25.49      0.98 o
   4   5   2      351.19      329.04      3.63 o
   5   5   2       38.42       37.97      1.66 o
   6   5   2      381.99      367.66      4.08 o
   7   5   2       11.43        8.36      0.97 o
   8   5   2        1.36        2.00      1.77 o
   9   5   2        0.02       -0.28      0.86 o
  -6   6   2        6.69        6.93      0.59 o
  -5   6   2        7.76        9.94      0.53 o
  -4   6   2       11.27       12.72      0.56 o
  -3   6   2      305.49      307.03      2.37 o
  -2   6   2       16.63       16.91      0.68 o
  -1   6   2     1174.48     1167.39      5.06 o
   0   6   2        0.27        0.88      0.31 o
   1   6   2      256.69      266.67      3.33 o
   2   6   2     1333.30     1305.46      7.33 o
   3   6   2        1.44        1.50      0.45 o
   4   6   2      539.86      570.17      5.26 o
   5   6   2        6.01        7.50      0.72 o
   6   6   2        4.73        1.91      0.69 o
   7   6   2        0.67        1.22      0.52 o
   8   6   2       41.36       37.25      3.16 o
  -5   7   2       11.85       13.42      0.79 o
  -4   7   2       43.98       38.94      0.77 o
  -3   7   2      456.41      456.68      2.86 o
  -2   7   2        5.00        4.64      0.47 o
  -1   7   2      217.76      227.06      4.70 o
   0   7   2        2.08        2.00      0.75 o
   1   7   2        5.35        5.64      0.59 o
   2   7   2      118.17      123.68      2.51 o
   3   7   2        2.94        4.36      0.64 o
   4   7   2       48.87       51.22      1.88 o
   5   7   2        9.35        7.08      0.68 o
   6   7   2       60.11       57.26      2.04 o
   7   7   2       26.62       27.62      0.85 o
   8   7   2        0.74        0.83      0.75 o
  -4   8   2        3.95        4.59      0.56 o
  -3   8   2       31.57       35.06      0.87 o
  -2   8   2       13.54       13.03      1.01 o
  -1   8   2      200.93      209.05      3.38 o
   0   8   2      487.14      532.15     24.32 o
   1   8   2      243.83      245.85      3.95 o
   2   8   2       56.66       56.30      1.93 o
   3   8   2       94.51      105.19      1.79 o
   4   8   2       37.30       37.77      1.70 o
   5   8   2       78.70       77.83      8.37 o
   6   8   2        5.54        8.18      0.68 o
   7   8   2       29.26       31.14      1.97 o
   8   8   2        5.46        8.42      0.91 o
  -4   9   2       29.59       24.83      0.76 o
  -3   9   2        2.69        3.81      0.43 o
  -2   9   2      137.73      145.72      3.61 o
  -1   9   2        0.64        0.01      0.44 o
   0   9   2       67.08       68.59      1.62 o
   1   9   2       99.99      113.82      2.67 o
   2   9   2      362.36      370.19      5.04 o
   3   9   2      174.02      195.94      6.24 o
   4   9   2       22.70       19.58      1.20 o
   5   9   2        2.71        3.26      0.56 o
   6   9   2        5.18        4.74      0.58 o
   7   9   2       10.77       13.95      0.96 o
   8   9   2        3.73        4.96      0.62 o
  -3  10   2        0.03       -0.03      0.41 o
  -2  10   2       84.11       82.26      1.89 o
  -1  10   2        0.69        0.53      0.50 o
   0  10   2      174.02      169.19      2.30 o
   1  10   2       11.11        9.38      0.69 o
   2  10   2       10.32       10.75      0.76 o
   3  10   2      307.84      323.96      9.40 o
   4  10   2       10.88       12.04      1.21 o
   5  10   2       13.05       14.11      0.72 o
   6  10   2        0.31        0.91      0.44 o
   7  10   2        5.54        6.72      0.61 o
  -1  11   2       18.91       18.45      1.18 o
   0  11   2       13.95       17.31      0.93 o
   1  11   2        3.10        5.39      1.27 o
   2  11   2       61.30       64.11      2.17 o
   3  11   2       24.95       25.03      0.90 o
   4  11   2       79.49       85.58      2.04 o
   5  11   2       87.69       86.52      4.21 o
   6  11   2        0.08       -0.38      0.47 o
   1  12   2       25.07       22.89      0.83 o
   2  12   2        5.06        4.25      0.51 o
   3  12   2       22.59       17.39      0.65 o
   4  12   2        3.46        2.23      0.38 o
  -4 -10   3       19.91       20.52      0.69 o
  -3 -10   3        0.51       -0.10      0.32 o
  -2 -10   3        0.41        0.60      0.65 o
  -1 -10   3        6.93        5.85      0.43 o
   0 -10   3       45.39       32.28      1.50 o
  -6  -9   3        0.10       -0.07      0.40 o
  -5  -9   3        2.29        3.48      0.51 o
  -4  -9   3        8.76        7.53      0.50 o
  -3  -9   3        3.41        3.14      0.40 o
  -2  -9   3       51.17       44.97      1.60 o
  -1  -9   3       29.22       29.04      1.25 o
   0  -9   3        0.73        1.18      0.55 o
   1  -9   3       23.52       21.74      1.22 o
   2  -9   3        2.34        2.27      0.44 o
  -7  -8   3        9.38        6.05      0.41 o
  -6  -8   3       19.63       16.03      0.89 o
  -5  -8   3        1.54        2.78      0.69 o
  -4  -8   3       39.34       37.29      1.26 o
  -3  -8   3       19.32       17.28      1.15 o
  -2  -8   3        9.14       11.35      1.02 o
  -1  -8   3        7.15        7.40      0.86 o
   0  -8   3        8.74        6.37      0.99 o
   1  -8   3      278.47      301.08      3.83 o
   2  -8   3       11.73       10.54      0.80 o
   3  -8   3       44.98       40.86      1.24 o
   4  -8   3        7.95        5.90      0.39 o
  -7  -7   3        0.42       -0.49      0.51 o
  -6  -7   3       33.76       40.43      1.62 o
  -5  -7   3       53.26       60.47      2.51 o
  -4  -7   3       61.55       72.39      1.83 o
  -3  -7   3       45.46       47.16      4.24 o
  -2  -7   3        6.40        7.43      0.91 o
  -1  -7   3      193.38      213.48      3.82 o
   0  -7   3       26.34       24.97      1.71 o
   1  -7   3       23.39       29.51      1.00 o
   2  -7   3        6.10        6.22      0.68 o
   3  -7   3      174.97      177.06      3.20 o
   4  -7   3        5.51        4.07      0.61 o
   5  -7   3        0.83        0.03      0.33 o
  -8  -6   3        7.09        7.38      0.49 o
  -7  -6   3        3.27        5.89      0.73 o
  -6  -6   3        7.37        5.72      0.91 o
  -5  -6   3       11.79       11.61      0.78 o
  -4  -6   3       45.68       49.81      1.30 o
  -3  -6   3       33.13       32.77      1.54 o
  -2  -6   3       28.79       28.54      1.44 o
  -1  -6   3      227.69      230.97      3.77 o
   0  -6   3       13.74       10.56      0.65 o
   1  -6   3      597.23      603.81      7.49 o
   2  -6   3      118.99      104.57      2.72 o
   3  -6   3        3.39        1.19      0.51 o
   4  -6   3        0.26        0.58      0.53 o
   5  -6   3        1.91        2.22      0.46 o
  -8  -5   3        9.41        7.76      0.67 o
  -7  -5   3        5.62        4.69      0.79 o
  -6  -5   3        0.00        0.95      0.84 o
  -5  -5   3        7.12        6.33      0.66 o
  -4  -5   3        8.99        9.47      1.12 o
  -3  -5   3       36.72       37.40      2.81 o
  -2  -5   3      346.82      350.84      5.64 o
  -1  -5   3       39.00       31.88      1.00 o
   0  -5   3       86.82       96.21      1.73 o
   1  -5   3       34.57       39.33      1.17 o
   2  -5   3       75.34       86.13      1.60 o
   3  -5   3        1.52        0.91      0.79 o
   4  -5   3        0.66        1.17      0.64 o
   5  -5   3       45.48       36.78      1.83 o
   6  -5   3        0.23        0.52      0.33 o
  -8  -4   3        1.99        2.71      0.54 o
  -7  -4   3       13.49       18.97      1.20 o
  -6  -4   3       89.50       97.07      2.80 o
  -5  -4   3        0.48        0.88      1.05 o
  -4  -4   3        1.68        3.16      0.51 o
  -3  -4   3      370.39      329.82      4.14 o
  -2  -4   3      121.03      118.63      3.53 o
  -1  -4   3      156.33      162.95      1.98 o
   0  -4   3        8.99       10.10      0.84 o
   1  -4   3      287.02      299.50      9.74 o
   2  -4   3      341.71      366.64     10.98 o
   3  -4   3       72.78       63.98      1.19 o
   4  -4   3        0.28        0.96      0.51 o
   5  -4   3       30.22       30.49      1.14 o
   6  -4   3       38.59       42.59      1.53 o
   7  -4   3       45.82       48.76      1.14 o
  -8  -3   3        7.48        8.87      0.75 o
  -7  -3   3        6.58        6.77      0.91 o
  -6  -3   3       95.94      104.97      2.84 o
  -5  -3   3      186.31      174.02      5.60 o
  -4  -3   3      118.52      122.60      2.34 o
  -3  -3   3       19.89       14.38      0.64 o
  -2  -3   3       55.09       53.86      0.73 o
  -1  -3   3      634.31      678.72      5.20 o
   0  -3   3     1004.75      991.22      6.23 o
   1  -3   3      291.20      346.81      2.76 o
   2  -3   3       13.18       13.14      2.21 o
   3  -3   3      266.23      271.11      9.38 o
   4  -3   3        4.71        3.35      0.48 o
   5  -3   3      245.06      218.19      4.19 o
   6  -3   3        7.28        7.25      0.90 o
   7  -3   3        2.34        2.70      0.50 o
  -8  -2   3       15.34       16.06      1.02 o
  -7  -2   3       38.05       35.24      1.22 o
  -6  -2   3       19.10       15.12      0.82 o
  -5  -2   3        1.27        1.51      0.74 o
  -4  -2   3        4.50        9.79      0.71 o
  -3  -2   3      483.30      469.91      4.38 o
  -2  -2   3      798.36      722.99      2.99 o
  -1  -2   3       63.35       52.23      0.83 o
   0  -2   3      216.22      218.17      2.58 o
   1  -2   3      162.92      136.81      1.92 o
   2  -2   3      602.12      653.45      3.75 o
   3  -2   3      411.89      392.49      2.98 o
   4  -2   3       10.62       11.44      0.62 o
   5  -2   3       20.00       19.11      1.33 o
   6  -2   3       10.32        8.42      0.81 o
   7  -2   3       49.17       46.64      5.16 o
  -8  -1   3        0.26       -0.45      0.58 o
  -7  -1   3       33.05       34.05      1.03 o
  -6  -1   3        4.29        4.30      0.49 o
  -5  -1   3       60.10       64.11      1.36 o
  -4  -1   3      258.71      254.65     13.36 o
  -3  -1   3       14.02        8.23      0.43 o
  -2  -1   3       91.17       95.20      1.54 o
  -1  -1   3     1569.52     1469.53      5.96 o
   0  -1   3     2350.21     2186.90     11.29 o
   1  -1   3     1076.24     1012.83      7.43 o
   2  -1   3       66.84       55.82      0.70 o
   3  -1   3      372.17      376.83      2.36 o
   4  -1   3      122.96      122.03      1.90 o
   5  -1   3      336.12      331.91      2.69 o
   6  -1   3      108.98      111.34      2.00 o
   7  -1   3        1.75        1.19      0.52 o
   8  -1   3       12.90       13.34      0.52 o
  -8   0   3        1.51        0.64      0.53 o
  -7   0   3       44.61       45.90      1.20 o
  -6   0   3      145.21      139.80      1.88 o
  -5   0   3        5.19        3.68      0.65 o
  -4   0   3        0.05       43.86     27.41 o
  -3   0   3      465.28      474.85     10.97 o
  -2   0   3      218.98      199.50      2.35 o
  -1   0   3     1159.02     1107.09      5.82 o
   0   0   3      670.50      669.20      2.61 o
   1   0   3     2914.40     2770.45     10.25 o
   2   0   3       27.45       25.88      0.83 o
   3   0   3     1239.53     1178.28      7.05 o
   4   0   3       25.81       24.17      1.95 o
   5   0   3       21.79       20.17      1.01 o
   6   0   3      228.47      212.49      9.09 o
   7   0   3       33.13       32.09      1.11 o
   8   0   3        0.10       -0.21      0.54 o
  -8   1   3       31.09       41.50      1.13 o
  -7   1   3        4.55        6.00      0.72 o
  -6   1   3        4.96        2.29      0.39 o
  -5   1   3       29.78       26.54      0.82 o
  -4   1   3        0.80        0.57      0.39 o
  -3   1   3      180.99      180.68      1.93 o
  -2   1   3      255.57      247.70      1.42 o
  -1   1   3      337.23      353.71      5.04 o
   0   1   3      795.23      708.14      7.83 o
   1   1   3     4219.77     4007.71     53.62 o
   2   1   3       62.85       59.30      0.62 o
   3   1   3      152.15      146.99      1.33 o
   4   1   3      771.90      773.80     38.36 o
   5   1   3        4.03        5.75      0.64 o
   6   1   3       13.39       15.23      0.67 o
   7   1   3        1.35        1.80      0.70 o
   8   1   3        8.51        7.24      0.77 o
   9   1   3       16.94       21.42      0.83 o
  -7   2   3        1.04        0.77      0.58 o
  -6   2   3        0.74        1.05      0.36 o
  -5   2   3       11.66       11.06      0.53 o
  -4   2   3       13.36       19.58      1.07 o
  -3   2   3       24.38       20.10      0.53 o
  -2   2   3      299.00      307.39      4.23 o
  -1   2   3     4570.43     4459.75     11.13 o
   0   2   3       17.71       20.50      0.38 o
   1   2   3       21.53       13.87      0.34 o
   2   2   3        2.34        2.76      0.41 o
   3   2   3       42.66       43.98      0.61 o
   4   2   3      160.33      160.02      8.31 o
   5   2   3      136.27      126.95      4.77 o
   6   2   3        1.64        4.78      0.72 o
   7   2   3       26.47       32.75      1.65 o
   8   2   3       86.35       96.86      2.42 o
   9   2   3        0.54        0.36      0.50 o
  -7   3   3       32.34       30.02      1.17 o
  -6   3   3       52.21       56.62      1.41 o
  -5   3   3        3.00        1.83      0.34 o
  -4   3   3       40.00       36.95      0.62 o
  -3   3   3      332.25      388.77      3.81 o
  -2   3   3       61.56       63.63      1.02 o
  -1   3   3      707.51      782.76      3.60 o
   0   3   3      164.66      185.58      1.34 o
   1   3   3      769.84      779.30      2.97 o
   2   3   3        0.62        1.44      0.25 o
   3   3   3      196.52      201.05      2.34 o
   4   3   3        8.97        3.74      0.30 o
   5   3   3      986.22      971.19     67.33 o
   6   3   3      133.20      123.65      2.89 o
   7   3   3        9.12       12.99      1.07 o
   8   3   3       30.04       31.95      1.47 o
   9   3   3        1.17        1.81      0.56 o
  -7   4   3        9.92       13.30      0.68 o
  -6   4   3       54.87       59.20      0.90 o
  -5   4   3      461.68      481.42      3.34 o
  -4   4   3       27.40       24.83      0.69 o
  -3   4   3       70.09       75.40      1.88 o
  -2   4   3      150.85      179.51      1.87 o
  -1   4   3     1194.47     1253.20      3.32 o
   0   4   3      260.61      259.23      2.25 o
   1   4   3      752.97      802.70      5.66 o
   2   4   3       75.77       75.49      0.93 o
   3   4   3     1144.09     1078.33     24.00 o
   4   4   3      610.95      578.45     12.93 o
   5   4   3        2.23        4.17      0.92 o
   6   4   3        4.65        4.44      1.70 o
   7   4   3       41.03       35.87      2.99 o
   8   4   3        2.70        2.35      0.74 o
   9   4   3       12.87       14.19      0.78 o
  -6   5   3        6.54        7.08      1.06 o
  -5   5   3       33.38       31.99      0.68 o
  -4   5   3      190.60      179.73      2.17 o
  -3   5   3     1069.01     1027.84      4.98 o
  -2   5   3       66.05       64.22      1.49 o
  -1   5   3      498.19      558.76     11.04 o
   0   5   3      109.95      109.72      1.38 o
   1   5   3      118.04      158.99      1.33 o
   2   5   3     1000.52     1059.10     20.10 o
   3   5   3      490.91      507.64      4.29 o
   4   5   3       10.55       10.81      0.73 o
   5   5   3       30.25       35.96      1.33 o
   6   5   3       12.35        8.14      0.96 o
   7   5   3        8.00        6.42      1.10 o
   8   5   3       24.26       27.09      1.24 o
   9   5   3        0.80        1.28      0.52 o
  -5   6   3       75.54       76.50      1.17 o
  -4   6   3       32.80       26.77      0.62 o
  -3   6   3       79.12       69.77      1.29 o
  -2   6   3       40.64       42.28      1.09 o
  -1   6   3       80.55       92.48      2.32 o
   0   6   3      151.69      191.69      2.44 o
   1   6   3       14.00       17.06      5.17 o
   2   6   3        3.49        4.59      0.34 o
   3   6   3       53.73       68.52      1.76 o
   4   6   3      406.85      408.13      4.49 o
   5   6   3      279.78      284.06      9.51 o
   6   6   3        7.82        6.04      0.98 o
   7   6   3        9.58       11.05      1.08 o
   8   6   3       39.62       42.43      2.04 o
   9   6   3       13.32       12.79      0.78 o
  -5   7   3        0.07       -0.06      0.43 o
  -4   7   3        0.35        0.50      0.29 o
  -3   7   3       27.10       27.48      0.63 o
  -2   7   3      415.88      440.07      3.41 o
  -1   7   3      469.62      471.44     13.54 o
   0   7   3        2.46        2.06      0.64 o
   1   7   3      545.86      549.02     14.78 o
   2   7   3       37.24       33.44      1.83 o
   3   7   3      465.42      469.89      4.90 o
   4   7   3       43.86       61.18      4.00 o
   5   7   3       87.12       91.59      1.89 o
   6   7   3        7.90        9.14      0.62 o
   7   7   3        1.59        0.88      0.62 o
   8   7   3        0.74        0.19      0.57 o
  -4   8   3        0.04        0.22      0.39 o
  -3   8   3        0.03        0.49      0.37 o
  -2   8   3       57.85       61.13      0.94 o
  -1   8   3       33.64       31.15      0.90 o
   0   8   3      193.74      201.69      6.94 o
   1   8   3      688.07      691.20     14.07 o
   2   8   3       14.11       14.98      0.77 o
   3   8   3        5.29        3.41      1.20 o
   4   8   3       39.56       45.80      1.28 o
   5   8   3       44.28       46.60      2.54 o
   6   8   3       64.35       60.55      1.51 o
   7   8   3        7.53        8.00      1.41 o
   8   8   3        8.87       12.81      1.04 o
  -4   9   3        0.31        0.31      0.36 o
  -3   9   3        0.76       -0.01      0.37 o
  -2   9   3       21.94       20.55      2.29 o
  -1   9   3       39.06       35.81      3.54 o
   0   9   3       81.14       84.71      2.54 o
   1   9   3        7.27        6.10      0.62 o
   2   9   3       57.43       63.56      1.44 o
   3   9   3      107.74      126.09      2.34 o
   4   9   3       25.01       25.19      0.99 o
   5   9   3        2.02        1.19      0.51 o
   6   9   3        0.61        0.53      0.54 o
   7   9   3        1.46        4.27      0.78 o
   8   9   3       29.97       29.96      1.20 o
  -3  10   3       54.50       51.81      1.14 o
  -2  10   3        2.43        3.69      0.64 o
  -1  10   3       44.99       46.76      1.62 o
   0  10   3       31.92       31.63      1.09 o
   1  10   3       14.90       13.91      0.81 o
   2  10   3       54.76       60.61      1.54 o
   3  10   3        9.74       10.94      0.69 o
   4  10   3        5.47        5.10      0.81 o
   5  10   3       33.07       28.74      3.41 o
   6  10   3       17.47       13.40      0.97 o
   7  10   3        0.57        0.53      0.51 o
  -1  11   3       39.68       38.77      0.83 o
   0  11   3        6.25        7.17      0.69 o
   1  11   3       13.94       12.73      0.66 o
   2  11   3       22.01       20.78      0.83 o
   3  11   3       25.66       23.14      1.11 o
   4  11   3       70.55       64.81      3.85 o
   5  11   3       17.26       17.03      0.87 o
   6  11   3        1.28        1.12      0.47 o
   7  11   3        7.91        7.86      0.45 o
   1  12   3        1.33        0.31      0.42 o
   2  12   3       22.87       20.77      1.61 o
   3  12   3        1.30        1.96      0.45 o
   4  12   3       14.89       14.83      0.77 o
   5  12   3        1.61        0.76      0.43 o
  -3 -10   4        0.07        0.45      0.37 o
  -2 -10   4        1.70        1.22      0.38 o
  -1 -10   4        2.06        1.14      0.26 o
  -4  -9   4        0.68        1.87      0.48 o
  -3  -9   4        7.65        9.49      0.85 o
  -2  -9   4        0.16        0.37      0.36 o
  -1  -9   4       23.04       20.97      1.02 o
   0  -9   4       23.56       28.36      1.01 o
   1  -9   4       10.73       10.74      0.65 o
   2  -9   4       75.40       58.92      1.01 o
  -6  -8   4        1.58        3.06      0.42 o
  -5  -8   4        0.43        0.04      0.54 o
  -4  -8   4        0.09        0.09      0.44 o
  -3  -8   4       19.56       22.79      4.53 o
  -2  -8   4       41.20       45.78      3.20 o
  -1  -8   4       12.91        9.67      0.90 o
   0  -8   4       92.53       89.98      2.17 o
   1  -8   4        4.56        3.60      0.43 o
   2  -8   4       67.57       63.00      1.62 o
   3  -8   4        0.54        1.20      0.41 o
  -6  -7   4       13.99       14.42      0.84 o
  -5  -7   4        0.78        1.30      0.65 o
  -4  -7   4        0.27        1.16      0.54 o
  -3  -7   4        0.98        1.07      0.53 o
  -2  -7   4       32.66       28.98      1.51 o
  -1  -7   4       28.13       26.08      1.37 o
   0  -7   4      147.33      139.12      6.42 o
   1  -7   4       39.34       28.17      1.11 o
   2  -7   4       48.26       49.00      1.24 o
   3  -7   4       81.13       78.27      1.95 o
   4  -7   4        0.87        0.24      0.48 o
  -7  -6   4        0.86        0.32      0.50 o
  -6  -6   4       10.78       12.22      0.95 o
  -5  -6   4        2.27        3.51      0.74 o
  -4  -6   4       75.19       79.46      1.67 o
  -3  -6   4       11.07       10.55      0.70 o
  -2  -6   4      361.43      386.59      5.17 o
  -1  -6   4        8.30        8.60      0.94 o
   0  -6   4       26.91       29.24      1.01 o
   1  -6   4        7.69        7.89      0.60 o
   2  -6   4       32.04       26.52      1.44 o
   3  -6   4       35.31       32.01      1.33 o
   4  -6   4        0.11       -0.23      0.63 o
   5  -6   4       65.88       53.79      1.27 o
  -7  -5   4        0.19        0.18      0.37 o
  -6  -5   4        9.35        7.92      0.89 o
  -5  -5   4       33.17       36.09      1.72 o
  -4  -5   4      108.64      123.48      2.16 o
  -3  -5   4       10.77       11.69      0.60 o
  -2  -5   4      135.73      137.26      2.98 o
  -1  -5   4        5.07        3.97      0.66 o
   0  -5   4      997.46     1070.65      9.26 o
   1  -5   4        1.34        2.55      0.63 o
   2  -5   4       93.58      106.48      2.75 o
   3  -5   4       17.35       18.02      0.90 o
   4  -5   4       43.41       45.91      1.87 o
   5  -5   4       31.78       30.62      0.73 o
   6  -5   4       12.99       13.22      0.94 o
  -8  -4   4        5.39        6.04      0.49 o
  -7  -4   4        6.34        5.85      0.70 o
  -6  -4   4       43.63       50.50      1.93 o
  -5  -4   4        0.79       -0.08      0.90 o
  -4  -4   4       15.56       16.35      0.69 o
  -3  -4   4        1.57        1.51      0.88 o
  -2  -4   4      216.13      197.07      3.35 o
  -1  -4   4       34.62       35.84      1.02 o
   0  -4   4      162.09      173.04      3.09 o
   1  -4   4      105.27      100.94      4.00 o
   2  -4   4       53.10       55.14      1.91 o
   3  -4   4      276.04      314.00      3.46 o
   4  -4   4        8.72        8.94      1.42 o
   5  -4   4        3.43        3.94      0.57 o
   6  -4   4        6.80        6.18      1.02 o
  -8  -3   4        7.33        5.33      0.52 o
  -7  -3   4        6.90        7.33      0.76 o
  -6  -3   4        0.16        0.59      0.76 o
  -5  -3   4        3.75        4.68      0.97 o
  -4  -3   4      179.13      202.56      2.51 o
  -3  -3   4       28.60       25.26      1.21 o
  -2  -3   4      171.37      171.02      2.91 o
  -1  -3   4     1072.94     1048.59      6.90 o
   0  -3   4     1299.39     1380.24      7.88 o
   1  -3   4     1224.37     1259.35      5.46 o
   2  -3   4      108.34      119.67      1.67 o
   3  -3   4      109.57      110.41      1.79 o
   4  -3   4      110.70      107.44      2.05 o
   5  -3   4       23.29       20.84      1.33 o
   6  -3   4       51.71       45.74      1.70 o
   7  -3   4        0.00        0.15      0.43 o
  -7  -2   4       25.20       28.66      1.34 o
  -6  -2   4      117.92      113.60      6.79 o
  -5  -2   4       40.11       37.91      2.67 o
  -4  -2   4       66.67       65.40      1.83 o
  -3  -2   4      511.91      529.55     20.99 o
  -2  -2   4      122.34      110.81      1.77 o
  -1  -2   4        2.20       14.29      8.76 o
   0  -2   4        0.22        0.29      0.21 o
   1  -2   4      137.22      159.67      2.39 o
   2  -2   4      397.28      406.90      4.49 o
   3  -2   4      195.41      200.08      8.36 o
   4  -2   4      362.67      386.09      3.51 o
   5  -2   4        1.73        0.84      0.57 o
   6  -2   4       21.10       17.76      0.78 o
   7  -2   4       57.12       54.81      1.68 o
  -7  -1   4        1.73        0.09      0.80 o
  -6  -1   4       15.10       13.16      0.59 o
  -5  -1   4        9.40        7.76      0.54 o
  -4  -1   4       21.70       17.68      1.08 o
  -3  -1   4        0.42        0.60      0.32 o
  -2  -1   4       41.00       35.15      0.59 o
  -1  -1   4      259.25      287.65      2.82 o
   0  -1   4        7.13        2.83      0.28 o
   1  -1   4       52.12       43.11      2.05 o
   2  -1   4      983.67      986.73      4.19 o
   3  -1   4      173.03      156.30      1.83 o
   4  -1   4        0.58        4.16      0.66 o
   5  -1   4      195.21      179.74      2.18 o
   6  -1   4       13.41       14.09      0.83 o
   7  -1   4        7.68        6.74      0.52 o
   8  -1   4        0.10        0.60      0.53 o
  -7   0   4        8.37        7.86      0.53 o
  -6   0   4       34.73       29.69      0.86 o
  -5   0   4      101.73       92.55      2.02 o
  -4   0   4      126.54      118.54      2.55 o
  -3   0   4        4.63        6.79      0.65 o
  -2   0   4      367.91      361.95      2.31 o
  -1   0   4      340.87      316.31      9.36 o
   0   0   4     2998.33     2930.23     15.42 o
   1   0   4       79.80       96.95      1.20 o
   2   0   4       13.93       11.91      0.33 o
   3   0   4       78.66       69.14      1.98 o
   4   0   4       23.67       28.39      5.60 o
   5   0   4        1.21        0.43      0.74 o
   6   0   4       13.33       14.14      0.86 o
   7   0   4       83.18       93.22      1.79 o
   8   0   4       14.29       15.09      0.59 o
  -7   1   4       10.32        8.22      0.73 o
  -6   1   4       60.72       67.51      2.42 o
  -5   1   4       27.97       26.66      0.81 o
  -4   1   4      251.76      268.23      7.22 o
  -3   1   4     1551.96     1601.42     43.96 o
  -2   1   4      137.81      134.04      1.54 o
  -1   1   4       17.16       15.39      0.70 o
   0   1   4       26.89       38.04      0.99 o
   1   1   4     1193.84     1150.60      6.22 o
   2   1   4     1807.41     1786.31      4.41 o
   3   1   4      146.06      156.79      5.22 o
   4   1   4       24.17       26.68      1.19 o
   5   1   4      442.24      423.01      5.12 o
   6   1   4      381.81      409.16      5.04 o
   7   1   4       18.44       16.25      1.62 o
   8   1   4       13.78       18.79      1.10 o
   9   1   4        1.45        0.67      0.42 o
  -7   2   4        1.00        2.32      0.52 o
  -6   2   4       30.03       25.16      2.28 o
  -5   2   4       73.49       76.95      2.44 o
  -4   2   4       52.39       49.94      1.10 o
  -3   2   4      458.95      466.43      4.42 o
  -2   2   4      495.31      526.10      3.85 o
  -1   2   4      319.30      332.25      3.22 o
   0   2   4     1158.46     1102.95      3.22 o
   1   2   4      136.61      130.29      1.96 o
   2   2   4      466.21      467.78      2.98 o
   3   2   4     3586.70     3284.24      9.01 o
   4   2   4       86.74       73.04      2.86 o
   5   2   4      112.99      104.55      2.49 o
   6   2   4        1.50        1.73      0.66 o
   7   2   4        4.98        3.51      0.79 o
   8   2   4        0.01        0.16      0.60 o
   9   2   4        1.06        0.03      0.48 o
  -7   3   4       71.06       71.08      1.60 o
  -6   3   4        1.42        2.72      0.50 o
  -5   3   4        1.37        1.76      0.35 o
  -4   3   4       58.60       58.56      1.82 o
  -3   3   4      122.44      118.40      2.20 o
  -2   3   4      482.43      421.74     13.20 o
  -1   3   4      712.41      794.01     10.86 o
   0   3   4     2584.74     2687.82      6.00 o
   1   3   4     1508.99     1370.64      9.20 o
   2   3   4       33.86       32.89      0.61 o
   3   3   4      159.89      149.89      9.22 o
   4   3   4      293.31      295.60      3.50 o
   5   3   4       33.83       27.08      2.25 o
   6   3   4       22.45       17.05      0.90 o
   7   3   4       20.47       16.02      1.16 o
   8   3   4        8.11        7.31      0.81 o
   9   3   4        0.03        0.37      0.52 o
  -7   4   4       11.81        8.79      0.52 o
  -6   4   4       61.21       59.49      1.28 o
  -5   4   4       35.02       29.43      0.66 o
  -4   4   4      110.73      116.32      1.13 o
  -3   4   4       14.84       19.09      0.53 o
  -2   4   4       89.67      103.71      2.14 o
  -1   4   4      671.92      669.09      2.96 o
   0   4   4     1400.16     1619.31      4.80 o
   1   4   4     1569.73     1700.95      5.54 o
   2   4   4      650.57      664.81     13.09 o
   3   4   4      134.98      110.76      1.91 o
   4   4   4       28.79       31.87      0.78 o
   5   4   4      244.36      206.76     13.64 o
   6   4   4      307.62      326.72      4.80 o
   7   4   4        0.90        2.59      0.93 o
   8   4   4       60.18       60.05      1.98 o
   9   4   4       19.37       25.55      2.01 o
  -6   5   4        0.88       -0.08      0.51 o
  -5   5   4       21.33       17.52      0.97 o
  -4   5   4       17.70       18.51      0.77 o
  -3   5   4      401.87      400.06      4.17 o
  -2   5   4       17.07       23.43      1.18 o
  -1   5   4      136.49      131.48      1.61 o
   0   5   4      106.70      124.03      1.09 o
   1   5   4      164.08      139.57      1.50 o
   2   5   4     1283.92     1307.67      4.56 o
   3   5   4      718.67      799.71      5.61 o
   4   5   4       88.58       92.91      2.02 o
   5   5   4       12.94       15.18      0.90 o
   6   5   4      175.13      158.85     13.52 o
   7   5   4       23.50       22.32      1.27 o
   8   5   4       28.31       31.13      1.39 o
   9   5   4       13.65       14.34      1.64 o
  -5   6   4       20.09       22.48      0.81 o
  -4   6   4        3.27        5.73      0.36 o
  -3   6   4       48.08       48.29      1.19 o
  -2   6   4       44.63       47.65      0.86 o
  -1   6   4      192.22      181.77      3.15 o
   0   6   4       27.96       22.01      1.38 o
   1   6   4      354.96      347.42      2.64 o
   2   6   4        0.71        2.36      0.29 o
   3   6   4      149.66      156.09      2.71 o
   4   6   4        5.56        6.11      0.64 o
   5   6   4       19.75       21.48      0.75 o
   6   6   4        5.05        9.46      0.92 o
   7   6   4        0.00        0.16      0.66 o
   8   6   4       29.71       33.27      1.97 o
   9   6   4       22.52       24.69      1.10 o
  -4   7   4       72.13       78.47      1.46 o
  -3   7   4       20.83       18.13      0.59 o
  -2   7   4       17.56       16.23      0.65 o
  -1   7   4      465.94      468.89      5.19 o
   0   7   4       16.69       14.38      1.17 o
   1   7   4       13.47       16.47      1.05 o
   2   7   4       34.39       29.60      0.86 o
   3   7   4        1.43        2.94      0.65 o
   4   7   4       33.95       34.75      1.17 o
   5   7   4        7.62       11.58      0.64 o
   6   7   4        0.39        2.16      0.72 o
   7   7   4       35.24       35.87      3.02 o
   8   7   4       16.34       16.78      1.16 o
   9   7   4        1.75        0.73      0.68 o
  -4   8   4        8.78        7.47      0.49 o
  -3   8   4       64.64       59.34      2.56 o
  -2   8   4        0.32       -0.17      0.45 o
  -1   8   4        5.27        5.03      0.45 o
   0   8   4       37.76       37.82      1.95 o
   1   8   4       62.53       64.96      1.92 o
   2   8   4        8.70        8.17      0.63 o
   3   8   4       90.98       91.59      1.83 o
   4   8   4        2.74        4.64      1.07 o
   5   8   4       81.39       87.42      3.81 o
   6   8   4      105.82      103.04      2.07 o
   7   8   4        1.69        1.04      0.59 o
   8   8   4        0.77        0.27      0.54 o
  -3   9   4       22.43       20.86      1.97 o
  -2   9   4       11.35       10.33      0.49 o
  -1   9   4        2.01        0.97      0.46 o
   0   9   4        0.63       -0.06      0.51 o
   1   9   4       82.86       81.96      2.76 o
   2   9   4       27.63       27.90      1.48 o
   3   9   4      296.63      319.42      7.72 o
   4   9   4       25.14       21.87      0.96 o
   5   9   4        0.55        1.35      0.57 o
   6   9   4        0.89        0.63      0.57 o
   7   9   4        0.04        0.60      0.49 o
   8   9   4        9.29       10.66      0.84 o
  -2  10   4       15.50       13.99      0.88 o
  -1  10   4        1.27        2.78      0.61 o
   0  10   4        5.83        5.16      0.66 o
   1  10   4       61.82       61.60      1.56 o
   2  10   4       19.00       16.36      0.89 o
   3  10   4      183.61      191.83      1.97 o
   4  10   4       29.73       33.37      3.29 o
   5  10   4       35.11       41.56      1.11 o
   6  10   4        0.39        0.77      0.59 o
   7  10   4        6.25        6.00      0.65 o
   8  10   4        0.82        1.19      0.45 o
  -1  11   4       10.35        8.45      0.46 o
   0  11   4       16.28       15.05      0.92 o
   1  11   4       24.60       25.10      1.63 o
   2  11   4        1.54        0.50      0.36 o
   3  11   4        5.93        3.97      0.40 o
   4  11   4       17.67       18.14      0.93 o
   5  11   4       26.44       22.01      1.02 o
   6  11   4        0.01        0.65      0.44 o
   7  11   4        0.05       -0.39      0.39 o
   0  12   4        0.45        0.74      0.25 o
   1  12   4        7.43        6.46      0.54 o
   2  12   4        0.04       -0.13      0.32 o
   3  12   4       10.37        6.85      0.64 o
   4  12   4        5.37        4.40      1.20 o
   5  12   4        9.55        6.03      0.67 o
  -3  -9   5        4.94        3.54      0.45 o
  -2  -9   5       37.26       32.42      1.02 o
  -1  -9   5        2.48        2.21      0.61 o
   0  -9   5       58.64       53.94      1.16 o
  -4  -8   5        5.75        4.06      0.57 o
  -3  -8   5        0.36        0.26      0.51 o
  -2  -8   5       56.12       54.90      1.71 o
  -1  -8   5        0.72        2.19      0.54 o
   0  -8   5       32.63       33.78      1.22 o
   1  -8   5        1.73        0.98      0.36 o
   2  -8   5        7.15        6.22      0.48 o
  -5  -7   5        0.21        0.55      0.57 o
  -4  -7   5      115.46      121.50      1.65 o
  -3  -7   5       28.61       32.78      2.38 o
  -2  -7   5       35.38       30.98      1.50 o
  -1  -7   5        4.46        2.71      0.65 o
   0  -7   5       34.05       24.64      1.16 o
   1  -7   5        8.84        7.80      0.49 o
   2  -7   5        7.36        8.14      1.07 o
   3  -7   5        1.25        0.29      0.45 o
   4  -7   5       26.04       19.16      0.62 o
  -6  -6   5       14.02       13.80      0.73 o
  -5  -6   5       13.57       15.13      0.61 o
  -4  -6   5       15.23       17.38      0.94 o
  -3  -6   5        0.51        1.00      0.57 o
  -2  -6   5       87.10       79.04      2.47 o
  -1  -6   5       31.39       31.73      1.02 o
   0  -6   5        0.05       -0.29      0.54 o
   1  -6   5        0.17       -0.35      1.45 o
   2  -6   5      207.03      219.53      7.23 o
   3  -6   5       18.29       18.14      0.78 o
   4  -6   5      162.05      160.95      2.51 o
  -7  -5   5        2.01        1.45      0.48 o
  -6  -5   5        5.63        6.51      0.42 o
  -5  -5   5        9.57        8.73      0.60 o
  -4  -5   5        1.61        1.25      0.58 o
  -3  -5   5       27.12       33.32      0.89 o
  -2  -5   5        0.92        0.24      0.64 o
  -1  -5   5       54.13       52.68      1.99 o
   0  -5   5      495.05      513.17      9.94 o
   1  -5   5        0.78        3.88      1.40 o
   2  -5   5      315.19      328.04      9.61 o
   3  -5   5        0.87        0.82      0.48 o
   4  -5   5      106.34       99.97      2.25 o
   5  -5   5        1.13        1.38      0.28 o
  -7  -4   5        0.20        0.31      0.32 o
  -6  -4   5       71.41       73.06      1.99 o
  -5  -4   5       87.13      110.48      2.63 o
  -4  -4   5       14.49       15.64      0.82 o
  -3  -4   5       51.97       46.10      7.10 o
  -2  -4   5      245.88      293.30     11.66 o
  -1  -4   5        2.28        2.16      0.95 o
   0  -4   5      358.63      386.69      4.64 o
   1  -4   5       32.71       34.42      1.44 o
   2  -4   5      165.99      164.32      3.46 o
   3  -4   5       98.65       95.84      1.88 o
   4  -4   5      191.78      196.84      2.63 o
   5  -4   5       10.96       10.58      0.66 o
   6  -4   5        4.51        4.89      0.38 o
  -7  -3   5        6.45        8.94      0.67 o
  -6  -3   5        7.44        8.89      0.90 o
  -5  -3   5       25.30       25.14      1.43 o
  -4  -3   5        4.71        5.36      0.65 o
  -3  -3   5       52.50       60.66      3.82 o
  -2  -3   5       36.78       36.53      1.48 o
  -1  -3   5       65.20       67.32      1.91 o
   0  -3   5      109.50       99.42      2.26 o
   1  -3   5       25.01       28.42      1.35 o
   2  -3   5     1288.24     1350.36      8.98 o
   3  -3   5       98.26       98.49      1.74 o
   4  -3   5        7.52        5.86      0.73 o
   5  -3   5      111.52      111.75      2.09 o
   6  -3   5        3.07        4.01      0.69 o
   7  -3   5        8.59        7.67      0.48 o
  -7  -2   5        1.08        1.07      0.61 o
  -6  -2   5       42.45       37.44      4.02 o
  -5  -2   5        0.09        0.94      0.69 o
  -4  -2   5       58.51       64.94      4.58 o
  -3  -2   5        2.45        2.43      0.83 o
  -2  -2   5       13.47        9.77      1.47 o
  -1  -2   5       26.43       21.76      0.70 o
   0  -2   5     1664.28     1613.76     18.38 o
   1  -2   5       41.24       39.63      0.95 o
   2  -2   5       42.95       49.92      1.08 o
   3  -2   5      242.33      250.21      3.61 o
   4  -2   5      221.68      223.09      3.30 o
   5  -2   5      120.55      127.40      1.75 o
   6  -2   5        1.09        0.57      0.79 o
   7  -2   5        1.81        2.89      0.61 o
  -7  -1   5        0.08       -0.49      0.63 o
  -6  -1   5       44.85       40.55      2.57 o
  -5  -1   5       51.12       56.02      3.40 o
  -4  -1   5      175.06      195.08      5.81 o
  -3  -1   5       36.03       32.94      1.50 o
  -2  -1   5     3156.80     3185.58     44.24 o
  -1  -1   5        8.73        9.76      1.23 o
   0  -1   5       42.96       43.24      2.88 o
   1  -1   5      287.91      295.28      9.80 o
   2  -1   5       13.16       13.55      0.97 o
   3  -1   5        5.17        3.70      0.53 o
   4  -1   5       74.78       74.31      1.76 o
   5  -1   5      324.29      295.14      6.42 o
   6  -1   5       24.93       25.03      1.29 o
   7  -1   5        2.10        0.65      0.68 o
   8  -1   5       12.68       11.92      0.56 o
  -7   0   5       12.49       13.45      0.72 o
  -6   0   5       95.52      101.03      1.66 o
  -5   0   5      109.08      109.16      1.77 o
  -4   0   5      140.46      144.26      1.87 o
  -3   0   5       11.15       12.81      0.87 o
  -2   0   5       17.37       18.29      0.70 o
  -1   0   5      287.45      306.96      2.44 o
   0   0   5     3735.55     3795.62     15.18 o
   1   0   5        6.23        3.94      0.28 o
   2   0   5        5.07        4.67      0.26 o
   3   0   5      798.58      829.50      6.39 o
   4   0   5      693.08      671.70      6.26 o
   5   0   5       73.11       68.70      1.28 o
   6   0   5      462.11      475.43      8.28 o
   7   0   5       14.92        8.16      0.68 o
   8   0   5       14.49       14.88      0.76 o
  -7   1   5       11.12       11.25      0.70 o
  -6   1   5       28.14       27.16      0.86 o
  -5   1   5       29.40       26.52      0.83 o
  -4   1   5      212.63      232.95      2.48 o
  -3   1   5        0.60        0.90      0.61 o
  -2   1   5      396.19      381.80      4.29 o
  -1   1   5      250.59      212.87      2.91 o
   0   1   5      102.65      108.72      2.85 o
   1   1   5      227.77      228.28      6.23 o
   2   1   5       12.31        3.08      0.18 o
   3   1   5      132.32      112.51      2.05 o
   4   1   5       59.31       64.42      1.95 o
   5   1   5       24.37       23.75      0.85 o
   6   1   5       29.61       23.52      1.84 o
   7   1   5        0.25        0.60      0.53 o
   8   1   5      181.01      186.82      2.83 o
  -7   2   5        0.75        0.70      0.48 o
  -6   2   5        0.00        0.19      0.53 o
  -5   2   5        2.97        3.05      0.88 o
  -4   2   5       35.27       27.75      0.73 o
  -3   2   5        0.31        3.31      0.68 o
  -2   2   5      357.00      356.70      4.08 o
  -1   2   5     1197.98     1108.98      6.65 o
   0   2   5     1021.50      981.97      5.79 o
   1   2   5      113.85      107.99      1.82 o
   2   2   5     1501.29     1602.89      7.74 o
   3   2   5      578.00      583.23      4.33 o
   4   2   5       11.16        6.41      0.61 o
   5   2   5       40.21       34.86      1.39 o
   6   2   5      155.24      160.62      2.32 o
   7   2   5        5.14        5.01      1.36 o
   8   2   5      122.43      132.26      2.67 o
   9   2   5       18.54       16.10      4.39 o
  -7   3   5        0.59        0.28      0.42 o
  -6   3   5       47.44       50.44      1.70 o
  -5   3   5       10.98       12.47      0.62 o
  -4   3   5        6.69        6.41      0.43 o
  -3   3   5      410.09      398.69      2.40 o
  -2   3   5      693.45      748.85      7.64 o
  -1   3   5       93.43      104.15      1.40 o
   0   3   5       42.10       32.04      1.78 o
   1   3   5      110.77      115.35      1.25 o
   2   3   5      352.37      323.65      2.10 o
   3   3   5      480.10      504.41      2.96 o
   4   3   5     1537.66     1539.08      8.85 o
   5   3   5       43.59       37.87      1.58 o
   6   3   5       24.88       21.21      1.59 o
   7   3   5       52.48       48.11      1.99 o
   8   3   5        0.08        0.53      0.60 o
   9   3   5        1.38        0.79      0.40 o
  -6   4   5       16.23       15.77      1.12 o
  -5   4   5       17.94       17.69      0.99 o
  -4   4   5       28.97       25.46      0.80 o
  -3   4   5       15.98       17.11      0.46 o
  -2   4   5       82.74       93.27      2.14 o
  -1   4   5        6.94       10.55      0.92 o
   0   4   5      423.29      396.49      2.73 o
   1   4   5      123.23      123.55      1.13 o
   2   4   5     1390.59     1315.83     11.34 o
   3   4   5       45.31       42.08      3.47 o
   4   4   5       76.01       64.75      1.20 o
   5   4   5       84.18       92.69      5.42 o
   6   4   5       31.03       34.99      1.79 o
   7   4   5        2.65        3.41      0.89 o
   8   4   5        0.15        0.67      0.70 o
   9   4   5        5.13        5.43      1.68 o
  -6   5   5        0.47        1.45      0.43 o
  -5   5   5        2.70        1.18      0.58 o
  -4   5   5        9.39       10.08      0.45 o
  -3   5   5       28.32       33.62      0.88 o
  -2   5   5       70.07       67.63      1.01 o
  -1   5   5       42.20       42.26      1.48 o
   0   5   5      365.00      383.06     18.53 o
   1   5   5      262.11      281.10      4.49 o
   2   5   5       54.86       53.64      1.42 o
   3   5   5      122.96      126.25      2.28 o
   4   5   5       61.77       61.01      1.73 o
   5   5   5        0.17       -0.36      0.99 o
   6   5   5       18.41       26.89      1.51 o
   7   5   5       41.58       45.83      2.06 o
   8   5   5       15.80       23.39      1.23 o
   9   5   5       11.27       11.54      1.91 o
  -5   6   5        0.51        0.62      0.38 o
  -4   6   5      146.71      142.79      1.90 o
  -3   6   5      223.24      219.03      2.17 o
  -2   6   5      372.85      383.51      2.79 o
  -1   6   5       24.65       19.51      0.77 o
   0   6   5      363.85      375.30      3.01 o
   1   6   5      197.61      197.08      4.23 o
   2   6   5      157.19      145.06      1.80 o
   3   6   5        9.01       14.38      0.88 o
   4   6   5        2.11        1.03      0.61 o
   5   6   5      184.31      176.04      2.30 o
   6   6   5      101.74      121.05      2.15 o
   7   6   5       15.14       10.73      0.76 o
   8   6   5        5.54        7.71      1.63 o
   9   6   5       11.71       15.51      0.90 o
  -4   7   5       45.91       58.19      1.45 o
  -3   7   5       26.90       25.58      0.73 o
  -2   7   5      215.79      206.15      3.68 o
  -1   7   5        1.65        1.96      0.51 o
   0   7   5      238.29      258.08      8.38 o
   1   7   5        3.65        1.83      0.38 o
   2   7   5        7.48        5.56      0.67 o
   3   7   5      604.07      622.17      8.91 o
   4   7   5      118.98      138.78      2.27 o
   5   7   5       57.13       54.41      1.75 o
   6   7   5        9.35        9.37      0.59 o
   7   7   5        0.23        1.40      2.02 o
   8   7   5        2.21        2.91      0.80 o
   9   7   5        6.60        5.52      0.63 o
  -4   8   5        0.82        0.92      0.50 o
  -3   8   5        3.70        4.03      0.39 o
  -2   8   5       51.19       48.88      1.00 o
  -1   8   5      129.88      113.47      3.02 o
   0   8   5       23.10       23.51      1.24 o
   1   8   5      253.73      263.76      4.42 o
   2   8   5        3.53        7.32      3.47 o
   3   8   5       63.34       71.30      4.26 o
   4   8   5       92.03      100.88      2.26 o
   5   8   5        7.96        8.09      1.48 o
   6   8   5       11.81       18.65      0.97 o
   7   8   5       11.31        9.22      1.38 o
   8   8   5        3.96        3.54      0.72 o
  -3   9   5        9.63        9.00      0.57 o
  -2   9   5        0.09        0.58      0.30 o
  -1   9   5       13.20       11.77      0.66 o
   0   9   5        8.95        7.30      0.66 o
   1   9   5       86.31       89.36      1.91 o
   2   9   5        5.74        3.96      0.51 o
   3   9   5        8.44        8.42      0.72 o
   4   9   5        7.38       10.58      1.14 o
   5   9   5       45.28       46.08      2.61 o
   6   9   5        1.72        1.52      1.47 o
   7   9   5       20.81       24.83      0.91 o
   8   9   5        3.42        4.19      0.63 o
  -2  10   5       37.28       33.39      1.87 o
  -1  10   5       68.52       73.09      1.99 o
   0  10   5        0.25        0.78      0.43 o
   1  10   5        0.32        0.53      0.50 o
   2  10   5      157.68      159.85      2.49 o
   3  10   5       13.86       10.07      0.96 o
   4  10   5        0.10        0.60      0.52 o
   5  10   5        2.81        3.35      0.53 o
   6  10   5        0.02        0.58      0.48 o
   7  10   5        0.13        0.40      0.43 o
  -1  11   5       13.10       10.16      0.95 o
   0  11   5        2.43        1.82      0.51 o
   1  11   5       70.12       61.91      1.32 o
   2  11   5       15.48       17.15      0.60 o
   3  11   5        1.44        1.60      0.61 o
   4  11   5       30.23       35.41      1.14 o
   5  11   5       19.99       18.57      0.67 o
   6  11   5        0.01        0.18      0.69 o
   7  11   5        0.10        0.65      0.42 o
   1  12   5        5.97        4.22      0.47 o
   2  12   5        0.06        0.13      0.34 o
   3  12   5        0.30        0.62      0.93 o
   4  12   5        0.02        0.29      0.33 o
   5  12   5        2.55        2.84      0.30 o
   6  12   5        1.57        1.92      0.41 o
  -3  -8   6        0.83        0.68      0.48 o
  -2  -8   6        0.47        0.75      0.42 o
  -1  -8   6        5.86        4.44      0.38 o
   0  -8   6       31.61       32.54      1.03 o
   1  -8   6        1.46        2.66      0.39 o
  -4  -7   6       43.96       36.93      1.29 o
  -3  -7   6       59.77       58.50      1.79 o
  -2  -7   6       11.62        9.78      0.89 o
  -1  -7   6       12.15        8.22      0.87 o
   0  -7   6      177.23      174.80      2.08 o
   1  -7   6       32.23       31.52      0.63 o
   2  -7   6      158.56      174.49      2.35 o
   3  -7   6       18.94       17.18      0.64 o
  -4  -6   6        6.83        4.74      0.45 o
  -3  -6   6        1.28        2.22      0.73 o
  -2  -6   6        1.42        0.79      0.72 o
  -1  -6   6      146.45      134.58      1.94 o
   0  -6   6      130.70      149.79      2.06 o
   1  -6   6        4.29        4.72      0.51 o
   2  -6   6       38.16       37.62      1.39 o
   3  -6   6       11.96       11.59      0.57 o
   4  -6   6       21.04       21.41      0.69 o
  -6  -5   6        0.04       -0.09      0.42 o
  -5  -5   6        1.40        2.15      0.82 o
  -4  -5   6       27.23       30.43      1.41 o
  -3  -5   6       10.33        8.89      0.64 o
  -2  -5   6      353.09      396.59      4.54 o
  -1  -5   6        0.31        0.56      0.77 o
   0  -5   6       43.21       53.19      1.48 o
   1  -5   6      109.76      115.58      4.85 o
   2  -5   6      169.42      178.28      4.85 o
   3  -5   6        8.24        9.60      0.63 o
   4  -5   6        2.55        2.92      0.59 o
   5  -5   6        0.24        0.77      0.44 o
  -6  -4   6        0.09       -0.17      0.42 o
  -5  -4   6        0.01        0.22      0.42 o
  -4  -4   6       36.33       34.46      1.90 o
  -3  -4   6        9.97       12.29      0.64 o
  -2  -4   6       56.97       49.93      1.44 o
  -1  -4   6       85.16       86.22      2.80 o
   0  -4   6     1675.13     1804.41     10.67 o
   1  -4   6      264.15      294.19      4.14 o
   2  -4   6       85.87       80.07      4.46 o
   3  -4   6        1.21        2.33      0.77 o
   4  -4   6       13.88       16.28      0.77 o
   5  -4   6        0.31        0.56      0.39 o
   6  -4   6        8.45        9.23      0.93 o
  -7  -3   6        0.47        0.40      0.34 o
  -6  -3   6        1.10       -0.64      0.65 o
  -5  -3   6        6.19        6.01      1.39 o
  -4  -3   6        5.18        6.06      0.77 o
  -3  -3   6      106.77      110.67      2.14 o
  -2  -3   6      299.52      329.35      4.24 o
  -1  -3   6      103.05      115.40      4.87 o
   0  -3   6        3.44        8.60      0.93 o
   1  -3   6       36.01       33.35      1.40 o
   2  -3   6      205.33      207.70      9.57 o
   3  -3   6      166.91      161.06      2.65 o
   4  -3   6      212.04      212.77      2.16 o
   5  -3   6        2.01        1.63      0.46 o
   6  -3   6      129.03      123.38      2.28 o
  -6  -2   6        1.99        0.87      0.68 o
  -5  -2   6       11.49       13.25      1.81 o
  -4  -2   6      394.82      369.70     10.51 o
  -3  -2   6        6.99       10.86      0.98 o
  -2  -2   6       14.50       16.99      0.84 o
  -1  -2   6        6.02        4.97      0.43 o
   0  -2   6      123.06      122.39      2.60 o
   1  -2   6      267.18      246.36      5.12 o
   2  -2   6      830.03      837.41      6.76 o
   3  -2   6        0.93        1.55      0.52 o
   4  -2   6       37.84       35.91      0.95 o
   5  -2   6       10.72       10.20      0.54 o
   6  -2   6      162.90      162.00      3.10 o
   7  -2   6        0.03       -0.49      0.49 o
  -6  -1   6       61.56       57.01      3.48 o
  -5  -1   6        4.13        4.04      0.98 o
  -4  -1   6        0.44        0.03      0.74 o
  -3  -1   6        5.60        4.78      0.73 o
  -2  -1   6      362.17      366.60      4.70 o
  -1  -1   6       79.38       77.89      1.36 o
   0  -1   6        0.02       -0.14      0.30 o
   1  -1   6        0.05        2.63      2.49 o
   2  -1   6      825.52      810.22      5.72 o
   3  -1   6       15.04       14.35      1.02 o
   4  -1   6     1441.09     1490.09      6.85 o
   5  -1   6       79.31       77.92      1.70 o
   6  -1   6       69.64       72.59      1.61 o
   7  -1   6        2.83        1.58      0.61 o
  -6   0   6        2.68        3.87      0.39 o
  -5   0   6        7.10        4.91      0.57 o
  -4   0   6       51.33       52.68      1.15 o
  -3   0   6      172.40      169.62      2.75 o
  -2   0   6       50.40       54.36      1.46 o
  -1   0   6        3.33        3.37      0.35 o
   0   0   6      751.50      679.09      6.43 o
   1   0   6      106.59      106.38      1.49 o
   2   0   6      219.25      225.03      2.14 o
   3   0   6      145.00      147.67      2.88 o
   4   0   6        2.86        4.79      2.20 o
   5   0   6       83.40       90.20      1.48 o
   6   0   6      523.57      492.68      7.09 o
   7   0   6        0.49       -0.25      0.45 o
   8   0   6       25.76       25.38      0.78 o
  -6   1   6        2.55        4.21      1.24 o
  -5   1   6       38.74       42.46      1.68 o
  -4   1   6        0.19        0.54      0.78 o
  -3   1   6       50.92       44.83      3.30 o
  -2   1   6      459.49      443.84     10.46 o
  -1   1   6        4.84        6.53      0.69 o
   0   1   6     1328.17     1373.15      5.69 o
   1   1   6      357.59      386.35      5.91 o
   2   1   6      652.92      640.87      9.65 o
   3   1   6       95.08       91.36      2.02 o
   4   1   6      366.97      348.45      4.70 o
   5   1   6        3.39        4.56      0.77 o
   6   1   6       87.68       95.87      1.91 o
   7   1   6        0.70        1.49      0.49 o
   8   1   6        5.98        3.56      0.47 o
  -6   2   6        1.16        1.29      0.75 o
  -5   2   6        0.66        1.33      0.45 o
  -4   2   6       92.33       97.01      1.84 o
  -3   2   6       85.12       86.95      2.52 o
  -2   2   6      219.03      213.81      3.54 o
  -1   2   6      576.10      556.09      5.32 o
   0   2   6      228.49      223.41      3.17 o
   1   2   6        9.16        5.77      0.46 o
   2   2   6     2407.79     2522.80     38.64 o
   3   2   6        0.06        1.10      0.40 o
   4   2   6        1.79        2.81      0.67 o
   5   2   6      167.60      150.33      2.22 o
   6   2   6       62.93       67.90      1.56 o
   7   2   6        3.15        3.09      0.58 o
   8   2   6       26.46       33.63      1.24 o
  -6   3   6        1.99        2.38      0.48 o
  -5   3   6        5.99        7.67      0.51 o
  -4   3   6        0.04        1.48      0.47 o
  -3   3   6      214.73      225.39      2.21 o
  -2   3   6      200.45      201.75      3.48 o
  -1   3   6       98.83      101.48      2.29 o
   0   3   6     2129.39     2006.38      9.47 o
   1   3   6      256.95      267.81      3.25 o
   2   3   6        9.47       13.25      0.56 o
   3   3   6      244.02      243.54      3.11 o
   4   3   6       13.78       17.28      1.10 o
   5   3   6       27.38       31.17      1.08 o
   6   3   6        0.01       -0.28      0.76 o
   7   3   6       11.97        7.46      0.98 o
   8   3   6       67.70       77.60      2.05 o
   9   3   6       40.07       41.28      1.01 o
  -6   4   6        3.86        5.26      0.57 o
  -5   4   6        2.15        2.56      0.38 o
  -4   4   6      170.24      158.20      2.04 o
  -3   4   6      183.07      188.56      4.09 o
  -2   4   6      576.09      593.64      5.91 o
  -1   4   6       19.83       21.80      1.16 o
   0   4   6       71.28       84.71      2.04 o
   1   4   6        0.56        1.50      0.78 o
   2   4   6        0.67        1.48      0.26 o
   3   4   6       91.33       89.26      2.74 o
   4   4   6       13.42       15.60      1.01 o
   5   4   6       56.39       55.40      1.63 o
   6   4   6      104.05      113.63      3.17 o
   7   4   6       25.85       24.61      1.54 o
   8   4   6        0.04       -0.04      0.63 o
   9   4   6       17.04       19.79      4.13 o
  -5   5   6       21.53       23.35      0.86 o
  -4   5   6       57.95       68.02      1.25 o
  -3   5   6        0.04        0.02      0.39 o
  -2   5   6      106.33       98.48      2.40 o
  -1   5   6       10.35       17.32      1.07 o
   0   5   6       62.63       61.81      1.74 o
   1   5   6        6.08        4.96      0.53 o
   2   5   6      122.65      112.56      2.10 o
   3   5   6      172.70      155.30      2.63 o
   4   5   6      842.30      854.83      6.42 o
   5   5   6       16.74       16.33      1.16 o
   6   5   6      100.08      105.94      2.99 o
   7   5   6       16.99       24.12      1.55 o
   8   5   6        1.44        2.25      0.50 o
   9   5   6        2.42        3.14      0.98 o
  -5   6   6       26.42       23.97      1.10 o
  -4   6   6       48.10       43.78      1.15 o
  -3   6   6       73.29       73.00      1.22 o
  -2   6   6       36.27       35.91      1.29 o
  -1   6   6       13.63       14.17      0.79 o
   0   6   6       11.03       15.32      1.16 o
   1   6   6       24.84       28.95      0.84 o
   2   6   6      267.58      289.09      3.56 o
   3   6   6       93.37       89.99      2.09 o
   4   6   6      164.43      177.21      1.93 o
   5   6   6        9.47       10.68      0.78 o
   6   6   6       35.29       43.62      1.83 o
   7   6   6        8.51        8.83      0.76 o
   8   6   6       42.10       49.51      6.04 o
   9   6   6        0.14        0.91      0.54 o
  -4   7   6       35.79       37.07      1.40 o
  -3   7   6        3.08        1.26      0.40 o
  -2   7   6       47.42       45.52      1.27 o
  -1   7   6      152.72      150.46      3.36 o
   0   7   6       44.01       42.28      1.17 o
   1   7   6       13.24       21.94      0.99 o
   2   7   6       16.03       19.94      1.30 o
   3   7   6      488.66      517.38      4.41 o
   4   7   6       71.45       80.70      1.38 o
   5   7   6       15.36       13.94      0.68 o
   6   7   6       14.07       12.27      0.66 o
   7   7   6        0.18        1.10      0.91 o
   8   7   6        5.83        9.49      0.92 o
   9   7   6       12.83       11.23      0.61 o
  -4   8   6        4.41        4.35      0.47 o
  -3   8   6        2.06        2.68      0.57 o
  -2   8   6       56.09       55.05      1.65 o
  -1   8   6        4.53        3.72      1.06 o
   0   8   6       16.54       19.48      1.13 o
   1   8   6        8.31        7.45      0.63 o
   2   8   6      323.74      348.97      3.79 o
   3   8   6       92.27      105.56      2.12 o
   4   8   6        3.26        2.58      0.88 o
   5   8   6       31.99       39.04      1.04 o
   6   8   6        0.73        0.85      0.65 o
   7   8   6       56.26       57.46      5.12 o
   8   8   6        8.86        9.35      0.85 o
  -3   9   6       15.76       17.35      0.67 o
  -2   9   6       44.40       50.42      1.07 o
  -1   9   6        7.30        6.98      0.58 o
   0   9   6      427.18      362.00      4.98 o
   1   9   6       22.41       22.71      1.66 o
   2   9   6      229.65      250.97      3.27 o
   3   9   6       35.08       30.20      2.14 o
   4   9   6       61.86       64.36      1.64 o
   5   9   6        6.47        6.45      0.71 o
   6   9   6       11.43       11.19      0.76 o
   7   9   6       11.09       13.13      2.39 o
   8   9   6        0.47        2.09      0.59 o
  -1  10   6       11.34       10.37      0.56 o
   0  10   6       98.46       99.90      2.50 o
   1  10   6        4.77        4.18      0.54 o
   2  10   6       32.76       36.93      1.39 o
   3  10   6      183.08      173.31      2.37 o
   4  10   6       14.79       15.24      0.82 o
   5  10   6        0.47        0.76      0.60 o
   6  10   6        1.89        3.31      0.46 o
   7  10   6        2.94        3.27      0.41 o
  -1  11   6       69.44       72.16      1.43 o
   0  11   6        1.81        3.74      0.52 o
   1  11   6        5.74        4.14      0.40 o
   2  11   6        4.48        4.49      0.45 o
   3  11   6        3.51        5.72      0.42 o
   4  11   6       13.36       16.25      0.70 o
   5  11   6       50.69       48.73      2.12 o
   6  11   6       16.74       14.93      0.57 o
   7  11   6        4.35        2.06      0.40 o
   1  12   6       52.65       56.84      1.25 o
   2  12   6        8.23        7.04      0.38 o
   3  12   6        3.69        3.03      0.34 o
   4  12   6       15.11       11.91      0.49 o
   5  12   6        2.08        2.65      0.44 o
  -3  -7   7        2.23        0.12      0.45 o
  -2  -7   7       27.93       27.62      1.08 o
  -1  -7   7       23.51       22.67      1.02 o
   0  -7   7        6.15        4.94      0.51 o
   1  -7   7       51.58       49.20      0.98 o
  -4  -6   7       79.66       70.88      1.68 o
  -3  -6   7        0.23       -0.04      0.53 o
  -2  -6   7       49.87       57.76      1.88 o
  -1  -6   7       66.12       63.39      1.92 o
   0  -6   7       98.48       85.53      1.56 o
   1  -6   7      119.81      124.62      1.82 o
   2  -6   7        2.85        3.33      0.52 o
   3  -6   7       52.88       53.99      1.15 o
  -5  -5   7        2.44        3.05      0.39 o
  -4  -5   7        6.57        4.29      1.13 o
  -3  -5   7       73.58       72.76      4.61 o
  -2  -5   7      396.14      402.33      3.56 o
  -1  -5   7       77.92       89.34      2.54 o
   0  -5   7       38.41       34.57      1.07 o
   1  -5   7       80.39       86.06      1.38 o
   2  -5   7       46.07       59.62      4.38 o
   3  -5   7        0.40        0.82      0.33 o
   4  -5   7       48.46       53.15      1.28 o
  -6  -4   7       13.01       12.43      0.53 o
  -5  -4   7        6.83        6.28      0.58 o
  -4  -4   7        8.88        9.63      0.79 o
  -3  -4   7       42.16       50.88      1.30 o
  -2  -4   7        8.95        8.07      0.63 o
  -1  -4   7       66.38       68.86      2.32 o
   0  -4   7       37.58       33.79      1.59 o
   1  -4   7       13.56       13.02      0.72 o
   2  -4   7      112.67      127.60      1.98 o
   3  -4   7        0.68        0.97      0.43 o
   4  -4   7      148.06      145.84      3.90 o
   5  -4   7       58.69       61.99      1.44 o
  -6  -3   7       46.14       40.75      1.09 o
  -5  -3   7       22.63       23.76      1.06 o
  -4  -3   7       16.67       16.43      1.08 o
  -3  -3   7        9.62        8.23      0.92 o
  -2  -3   7      129.35      148.86      2.33 o
  -1  -3   7      161.62      159.75      2.22 o
   0  -3   7      301.52      320.34      4.66 o
   1  -3   7      125.91      148.76      3.01 o
   2  -3   7        6.95        6.77      0.90 o
   3  -3   7       53.88       54.19      1.07 o
   4  -3   7       51.49       51.42      1.19 o
   5  -3   7        0.24        0.43      0.48 o
   6  -3   7        4.19        3.91      0.47 o
  -6  -2   7        2.77        2.26      0.43 o
  -5  -2   7        1.61        0.36      0.88 o
  -4  -2   7       13.22       13.10      0.86 o
  -3  -2   7      126.31      128.18      2.32 o
  -2  -2   7        1.97        1.67      0.51 o
  -1  -2   7        7.02       10.10      3.63 o
   0  -2   7      681.67      708.72     29.68 o
   1  -2   7       80.51       91.87      2.28 o
   2  -2   7      995.67     1109.86      7.21 o
   3  -2   7       98.41      102.73      1.59 o
   4  -2   7       11.27       11.65      0.59 o
   5  -2   7       23.23       25.11      0.63 o
   6  -2   7        0.13        0.47      0.54 o
   7  -2   7        2.50        3.45      0.31 o
  -6  -1   7        2.75        3.58      0.70 o
  -5  -1   7       29.56       27.18      1.55 o
  -4  -1   7        2.39        3.14      0.98 o
  -3  -1   7        5.37        5.26      0.68 o
  -2  -1   7       91.97       78.31      1.78 o
  -1  -1   7        8.62       10.22      0.50 o
   0  -1   7      106.67      119.20      3.84 o
   1  -1   7       17.56       17.32      0.83 o
   2  -1   7       56.59       77.83      2.20 o
   3  -1   7      490.13      495.76     18.56 o
   4  -1   7      393.89      427.01      4.54 o
   5  -1   7       31.17       36.41      0.78 o
   6  -1   7        0.17        0.62      0.68 o
   7  -1   7        1.05        1.41      0.46 o
  -6   0   7       15.25       16.59      1.00 o
  -5   0   7        0.02       -0.11      0.75 o
  -4   0   7       22.04       15.41      1.27 o
  -3   0   7        3.24        5.18      1.49 o
  -2   0   7       21.21       21.07      2.23 o
  -1   0   7       55.26       54.01      1.32 o
   0   0   7       55.63       62.69      1.28 o
   1   0   7       79.76       70.73      1.84 o
   2   0   7       76.74       77.48      1.98 o
   3   0   7      370.37      394.45      5.08 o
   4   0   7       66.28       63.89      1.43 o
   5   0   7       14.68       16.35      0.80 o
   6   0   7       48.98       51.58      1.49 o
   7   0   7        0.01       -0.13      0.55 o
  -6   1   7       32.34       27.03      1.23 o
  -5   1   7        0.08       -0.11      0.80 o
  -4   1   7       11.50        8.71      0.59 o
  -3   1   7       95.86       89.96      3.86 o
  -2   1   7       74.14       80.03      1.59 o
  -1   1   7      286.07      288.48      6.11 o
   0   1   7      586.65      671.51     35.61 o
   1   1   7      274.26      253.09      2.44 o
   2   1   7      317.75      290.22      3.66 o
   3   1   7       37.98       41.74      1.48 o
   4   1   7      432.59      453.87     18.47 o
   5   1   7       22.17       21.40      1.61 o
   6   1   7       51.76       52.95      1.40 o
   7   1   7        2.63        2.43      0.53 o
  -6   2   7        0.24        0.32      0.53 o
  -5   2   7       38.48       36.34      1.04 o
  -4   2   7      163.36      164.21      2.88 o
  -3   2   7      212.51      221.82      4.87 o
  -2   2   7      561.29      583.48     11.63 o
  -1   2   7      125.76      109.50      4.13 o
   0   2   7      247.60      270.38     16.96 o
   1   2   7        0.31        0.17      0.36 o
   2   2   7       19.81       13.58      1.54 o
   3   2   7      171.42      169.34      2.78 o
   4   2   7       77.11       82.21      2.62 o
   5   2   7        1.96        1.64      0.74 o
   6   2   7      249.48      268.33      4.84 o
   7   2   7       37.41       39.50      0.90 o
   8   2   7       32.95       26.33      0.98 o
  -5   3   7       18.34       21.63      0.80 o
  -4   3   7       33.30       33.77      0.82 o
  -3   3   7        0.48        1.11      0.50 o
  -2   3   7       11.14       10.75      0.56 o
  -1   3   7        7.10        4.93      0.73 o
   0   3   7      208.45      219.92      3.47 o
   1   3   7      614.25      571.58      7.55 o
   2   3   7        0.22       -0.07      0.76 o
   3   3   7       43.89       46.51      1.44 o
   4   3   7      233.37      236.89      4.27 o
   5   3   7      136.39      140.75      2.14 o
   6   3   7       44.97       39.46      1.40 o
   7   3   7        0.38       -0.17      0.84 o
   8   3   7        0.37        1.08      0.52 o
  -5   4   7       18.88       21.24      1.01 o
  -4   4   7       18.84       24.11      0.80 o
  -3   4   7        2.23        0.37      0.44 o
  -2   4   7      112.35      124.61      1.66 o
  -1   4   7      168.79      165.00      5.75 o
   0   4   7       88.79       94.10      2.33 o
   1   4   7       62.78       62.86      1.82 o
   2   4   7     1350.20     1339.78     28.02 o
   3   4   7       11.12        9.75      0.88 o
   4   4   7      240.77      244.97      9.39 o
   5   4   7       38.40       32.60      2.06 o
   6   4   7       11.88       17.33      1.36 o
   7   4   7        8.04       12.53      0.81 o
   8   4   7        2.74        1.77      0.41 o
  -5   5   7        8.15        7.15      0.68 o
  -4   5   7        5.96        3.85      0.40 o
  -3   5   7      258.29      279.02      2.51 o
  -2   5   7       35.35       35.51      0.82 o
  -1   5   7      134.29      130.43      2.15 o
   0   5   7      873.01      885.49      7.55 o
   1   5   7       34.39       31.03      1.38 o
   2   5   7      147.44      141.74      2.42 o
   3   5   7       44.50       40.87      1.04 o
   4   5   7      115.40      124.37      2.05 o
   5   5   7        1.42        2.29      0.75 o
   6   5   7       68.42       67.10      2.44 o
   7   5   7        0.08        0.10      0.61 o
   8   5   7       17.00       21.02      4.07 o
  -5   6   7       10.15        9.72      0.60 o
  -4   6   7        4.98        5.43      0.71 o
  -3   6   7       32.40       28.83      1.01 o
  -2   6   7       39.64       40.97      2.07 o
  -1   6   7        8.67        6.20      0.66 o
   0   6   7       57.79       61.99      1.55 o
   1   6   7      193.10      202.73      2.82 o
   2   6   7      764.02      772.15     16.17 o
   3   6   7        3.60        4.29      0.80 o
   4   6   7       63.08       64.18      1.26 o
   5   6   7      114.76      118.16      2.33 o
   6   6   7        2.32        0.38      0.61 o
   7   6   7       34.65       31.22      1.87 o
   8   6   7        6.53        7.56      0.96 o
  -4   7   7       13.62       14.81      0.87 o
  -3   7   7       15.91       14.46      1.04 o
  -2   7   7       39.61       44.51      1.89 o
  -1   7   7       60.40       45.88      2.14 o
   0   7   7      145.92      140.60      3.43 o
   1   7   7      150.11      156.92      5.82 o
   2   7   7       48.37       51.06      1.49 o
   3   7   7      234.61      239.96      3.12 o
   4   7   7       13.81       11.37      0.63 o
   5   7   7      308.77      303.67      5.19 o
   6   7   7       27.63       25.14      1.28 o
   7   7   7       60.06       67.65      2.24 o
   8   7   7        2.42        0.86      0.45 o
  -3   8   7       18.33       21.00      1.03 o
  -2   8   7       74.52       68.83      2.01 o
  -1   8   7       36.74       33.56      1.56 o
   0   8   7      204.21      210.96      2.77 o
   1   8   7       62.84       50.29      1.55 o
   2   8   7       26.29       32.82      1.27 o
   3   8   7       25.06       20.97      1.08 o
   4   8   7       45.67       51.56      1.53 o
   5   8   7      148.11      178.26      2.01 o
   6   8   7       57.88       69.11      1.53 o
   7   8   7      101.11      105.81      2.63 o
   8   8   7       36.51       39.89      1.38 o
  -2   9   7       70.31       68.18      1.20 o
  -1   9   7        5.51        5.29      0.51 o
   0   9   7        1.04        0.81      0.82 o
   1   9   7      159.90      140.92      8.18 o
   2   9   7        8.70        7.58      0.80 o
   3   9   7        0.68        1.27      1.05 o
   4   9   7       60.11       77.34      2.52 o
   5   9   7        3.96        5.99      0.64 o
   6   9   7       46.05       46.46      3.83 o
   7   9   7       10.78       12.35      0.93 o
   8   9   7        9.18        7.31      0.60 o
  -1  10   7        1.81        1.19      0.46 o
   0  10   7       20.03       17.04      1.10 o
   1  10   7        3.45        3.32      0.63 o
   2  10   7       23.61       22.05      1.15 o
   3  10   7       47.91       46.48      3.74 o
   4  10   7       36.22       36.07      2.90 o
   5  10   7        3.14        2.85      0.49 o
   6  10   7        0.14        0.15      0.42 o
   7  10   7        0.01        0.55      0.58 o
   0  11   7        3.60        3.36      0.48 o
   1  11   7        5.36        5.53      0.60 o
   2  11   7       21.32       23.52      1.10 o
   3  11   7        6.61        7.21      0.50 o
   4  11   7       26.92       25.89      1.00 o
   5  11   7       27.01       30.06      1.17 o
   6  11   7        4.25        5.67      0.45 o
   2  12   7       36.16       29.28      2.43 o
   3  12   7        7.60        5.10      0.42 o
   4  12   7        9.51       10.04      0.54 o
   5  12   7       10.58        8.48      0.50 o
  -3  -6   8        2.02        2.78      0.45 o
  -2  -6   8        2.16        1.15      0.49 o
  -1  -6   8        0.93        0.47      0.52 o
   0  -6   8       54.76       56.10      1.36 o
   1  -6   8       11.35       10.76      0.60 o
   2  -6   8        7.67        9.47      0.49 o
  -4  -5   8        6.72        8.45      0.63 o
  -3  -5   8        4.56        3.37      0.59 o
  -2  -5   8       39.68       34.39      1.48 o
  -1  -5   8        0.93        1.58      0.44 o
   0  -5   8        8.06        8.01      0.88 o
   1  -5   8       34.13       29.93      1.21 o
   2  -5   8       24.42       22.66      0.73 o
   3  -5   8       86.53       83.84      3.58 o
  -5  -4   8        0.00        0.84      0.32 o
  -4  -4   8        1.33        1.50      0.66 o
  -3  -4   8       26.83       21.40      0.65 o
  -2  -4   8        1.81        2.17      0.49 o
  -1  -4   8        5.67        6.99      0.60 o
   0  -4   8       19.73       22.24      1.36 o
   1  -4   8      136.33      144.08      3.13 o
   2  -4   8        4.21        2.71      0.45 o
   3  -4   8      112.95      125.31      1.60 o
   4  -4   8        1.92        1.50      0.46 o
   5  -4   8       53.37       43.28      0.86 o
  -5  -3   8        7.92        6.08      0.51 o
  -4  -3   8        0.50        1.29      0.34 o
  -3  -3   8        0.07        0.18      0.36 o
  -2  -3   8       37.85       34.30      1.04 o
  -1  -3   8       48.61       58.34      3.12 o
   0  -3   8      102.79      121.43      2.91 o
   1  -3   8       29.51       32.22      3.11 o
   2  -3   8        0.05        0.15      0.58 o
   3  -3   8      116.05      119.42      1.98 o
   4  -3   8        1.98        2.83      0.39 o
   5  -3   8       84.92       92.77      1.75 o
  -6  -2   8       24.71       20.59      0.66 o
  -5  -2   8        6.06        7.23      0.48 o
  -4  -2   8        2.39        1.40      0.41 o
  -3  -2   8       14.18       17.41      0.70 o
  -2  -2   8       19.07       20.91      0.78 o
  -1  -2   8       21.96       22.69      1.25 o
   0  -2   8        3.76        4.65      0.91 o
   1  -2   8      124.35      130.02      2.82 o
   2  -2   8       73.85       68.72      2.04 o
   3  -2   8      162.32      181.52      2.24 o
   4  -2   8        2.47        4.09      0.45 o
   5  -2   8       21.43       20.53      0.58 o
   6  -2   8       64.72       60.06      1.33 o
  -6  -1   8        5.31        2.64      0.37 o
  -5  -1   8        4.21        5.65      1.21 o
  -4  -1   8       12.15       15.12      0.78 o
  -3  -1   8        0.43        0.25      0.42 o
  -2  -1   8       39.46       48.18      1.14 o
  -1  -1   8      275.07      303.03      3.21 o
   0  -1   8       76.75       70.64      3.21 o
   1  -1   8      419.71      460.98      5.26 o
   2  -1   8       29.40       32.50      1.57 o
   3  -1   8       10.10       10.55      2.50 o
   4  -1   8       73.13       75.14      1.23 o
   5  -1   8        0.08        0.94      0.61 o
   6  -1   8        1.97        0.92      0.49 o
  -6   0   8        1.06        1.31      0.32 o
  -5   0   8       18.38       19.24      0.76 o
  -4   0   8       21.12       21.06      1.36 o
  -3   0   8      162.49      178.45      7.50 o
  -2   0   8       30.95       31.19      1.20 o
  -1   0   8      539.24      562.77      4.03 o
   0   0   8       48.95       50.70      1.31 o
   1   0   8      127.49      137.92      2.83 o
   2   0   8      275.29      307.83      4.51 o
   3   0   8       87.14       86.54      2.54 o
   4   0   8       28.34       28.94      0.95 o
   5   0   8        4.94        7.18      1.08 o
   6   0   8        9.68        8.26      0.56 o
   7   0   8       18.11       20.96      0.84 o
  -6   1   8        5.22        3.60      0.50 o
  -5   1   8        0.40        0.61      0.40 o
  -4   1   8       16.83       16.36      0.87 o
  -3   1   8      310.69      326.13      5.22 o
  -2   1   8       21.83       25.21      2.04 o
  -1   1   8       31.53       36.34      1.26 o
   0   1   8      194.91      197.17      6.64 o
   1   1   8      127.60      127.99      2.70 o
   2   1   8       26.35       32.88      1.60 o
   3   1   8        3.13        5.46      0.99 o
   4   1   8      300.28      297.12      3.01 o
   5   1   8       50.23       50.22      2.68 o
   6   1   8      112.08      112.16      1.79 o
   7   1   8        1.49        2.59      0.55 o
  -5   2   8        1.53        1.19      0.57 o
  -4   2   8        1.81        1.50      0.75 o
  -3   2   8      289.78      308.59      3.58 o
  -2   2   8       65.72       65.14      1.43 o
  -1   2   8      521.41      515.89     17.35 o
   0   2   8       27.45       21.35      1.28 o
   1   2   8      114.00      124.53      2.71 o
   2   2   8       90.29       95.33      2.50 o
   3   2   8      381.66      393.15      5.43 o
   4   2   8       43.85       41.97      1.96 o
   5   2   8       36.48       38.39      3.99 o
   6   2   8        1.82        4.05      0.70 o
   7   2   8        0.06       -0.22      0.41 o
  -5   3   8        0.06        0.33      0.53 o
  -4   3   8        0.26        1.09      0.58 o
  -3   3   8      182.97      191.92      2.80 o
  -2   3   8       11.10       12.19      0.79 o
  -1   3   8      354.21      381.07      4.95 o
   0   3   8       90.76       97.11      2.40 o
   1   3   8        3.27        2.40      0.82 o
   2   3   8       11.93       15.09      1.04 o
   3   3   8        0.27       -0.02      1.11 o
   4   3   8       81.09       87.14      2.76 o
   5   3   8       64.48       78.35      2.64 o
   6   3   8        0.45        0.97      0.63 o
   7   3   8       82.67       89.16      7.37 o
   8   3   8       12.37       16.02      0.75 o
  -5   4   8       97.62      100.23      1.95 o
  -4   4   8        0.02        0.38      0.51 o
  -3   4   8       67.71       64.46      1.33 o
  -2   4   8      140.32      150.16      2.41 o
  -1   4   8       42.61       43.27      1.26 o
   0   4   8      108.27      109.46      2.85 o
   1   4   8      535.28      530.09     14.96 o
   2   4   8       37.53       45.44      1.72 o
   3   4   8      121.62      125.28      2.98 o
   4   4   8       16.50       20.67      1.49 o
   5   4   8       95.94       95.13      4.44 o
   6   4   8       14.89       17.65      2.16 o
   7   4   8       43.12       47.43      1.27 o
   8   4   8       44.54       43.73      1.31 o
  -4   5   8       10.74        9.73      0.56 o
  -3   5   8        0.26        2.09      1.06 o
  -2   5   8       22.89       23.54      1.22 o
  -1   5   8       10.80       13.80      0.86 o
   0   5   8      136.45      126.48      3.14 o
   1   5   8       82.09       90.94      2.55 o
   2   5   8      460.59      499.14      5.22 o
   3   5   8     1324.35     1334.77      6.38 o
   4   5   8        7.21        6.41      0.93 o
   5   5   8       60.78       60.62      2.08 o
   6   5   8       59.50       54.13      1.62 o
   7   5   8        8.24        8.70      0.68 o
   8   5   8        0.01        0.56      0.50 o
  -4   6   8        2.14        1.64      0.58 o
  -3   6   8       29.71       25.23      0.87 o
  -2   6   8        0.01        0.27      0.82 o
  -1   6   8      114.86      118.61      2.21 o
   0   6   8        8.89        9.80      2.03 o
   1   6   8      259.36      247.62      3.00 o
   2   6   8      340.93      352.34      3.42 o
   3   6   8     1021.39     1065.08     11.41 o
   4   6   8        0.69        2.18      0.60 o
   5   6   8      159.30      160.33      2.42 o
   6   6   8        0.99        0.46      0.59 o
   7   6   8       10.88       11.99      1.00 o
   8   6   8       12.97       12.20      1.31 o
  -4   7   8        0.81        0.31      0.44 o
  -3   7   8       13.23       14.22      0.96 o
  -2   7   8       29.57       27.89      1.59 o
  -1   7   8      169.27      169.25      6.68 o
   0   7   8      145.76      148.18      3.58 o
   1   7   8       20.05       21.72      1.09 o
   2   7   8       81.34       76.18      2.81 o
   3   7   8      155.87      162.91      2.61 o
   4   7   8      536.14      555.75      4.74 o
   5   7   8      200.35      220.06      2.77 o
   6   7   8       23.26       25.96      1.01 o
   7   7   8        4.70        8.14      0.61 o
   8   7   8        2.00        0.14      0.61 o
  -3   8   8       17.44       19.88      0.85 o
  -2   8   8        8.77        6.89      0.72 o
  -1   8   8        3.88        4.17      0.90 o
   0   8   8        0.20        0.36      0.63 o
   1   8   8      162.73      149.61      3.69 o
   2   8   8       30.94       31.89      1.23 o
   3   8   8       76.43       69.73      1.74 o
   4   8   8       61.14       64.50      1.66 o
   5   8   8       11.64       10.09      0.77 o
   6   8   8      116.89      101.88      1.74 o
   7   8   8       17.25       17.78      1.16 o
   8   8   8        0.13        0.24      0.52 o
  -2   9   8        2.89        2.26      0.35 o
  -1   9   8       17.51       16.78      0.97 o
   0   9   8        6.48        6.06      0.56 o
   1   9   8        8.70        6.10      0.63 o
   2   9   8       51.60       47.74      1.47 o
   3   9   8        0.18        0.16      0.54 o
   4   9   8       10.13        7.66      0.70 o
   5   9   8        1.23        0.89      0.45 o
   6   9   8        3.91        3.50      1.09 o
   7   9   8       36.86       29.61      1.28 o
  -1  10   8        0.40        0.19      0.45 o
   0  10   8       18.20       14.29      0.94 o
   1  10   8        1.79        1.34      0.58 o
   2  10   8       19.85       15.36      2.40 o
   3  10   8       63.46       67.59      1.58 o
   4  10   8        0.15        0.92      0.47 o
   5  10   8        8.06       10.93      0.65 o
   6  10   8       17.39       10.82      0.73 o
   7  10   8        5.91        4.21      0.50 o
   0  11   8       39.84       37.30      1.05 o
   1  11   8        0.02        0.86      0.48 o
   2  11   8       18.46       18.68      0.93 o
   3  11   8        0.09        0.12      0.48 o
   4  11   8       12.30        6.32      0.66 o
   5  11   8        9.73        7.11      0.43 o
   6  11   8       22.39       25.26      2.80 o
   3  12   8        0.69        1.14      0.36 o
   4  12   8        0.29        0.84      0.37 o
  -3  -5   9        0.11        0.45      0.42 o
  -2  -5   9       20.59       17.97      0.89 o
  -1  -5   9       37.38       35.45      1.19 o
   0  -5   9        0.05        0.32      0.36 o
   1  -5   9       85.27       91.94      1.14 o
   2  -5   9        4.79        3.37      0.37 o
  -3  -4   9        9.04        8.33      0.71 o
  -2  -4   9       12.94       14.86      0.72 o
  -1  -4   9       24.98       27.23      0.87 o
   0  -4   9        3.16        3.39      0.34 o
   1  -4   9       19.73       16.87      0.93 o
   2  -4   9        2.52        1.26      0.43 o
   3  -4   9       35.36       35.45      1.05 o
  -4  -3   9        6.71        6.81      0.50 o
  -3  -3   9        7.53        7.51      0.42 o
  -2  -3   9        9.13        9.23      1.27 o
  -1  -3   9       21.69       16.42      0.82 o
   0  -3   9      127.60      120.29      2.75 o
   1  -3   9       61.04       67.77      1.87 o
   2  -3   9        6.87        7.15      0.70 o
   3  -3   9       41.73       34.47      1.27 o
   4  -3   9       11.20       11.09      0.46 o
  -5  -2   9        1.43        0.26      0.31 o
  -4  -2   9        1.02        1.06      0.34 o
  -3  -2   9       18.21       13.45      0.97 o
  -2  -2   9       74.82       79.20      1.74 o
  -1  -2   9      131.19      143.86      6.83 o
   0  -2   9      136.73      148.17      3.20 o
   1  -2   9       18.52       17.55      1.41 o
   2  -2   9       42.39       33.10      1.38 o
   3  -2   9       30.76       33.32      0.91 o
   4  -2   9        2.39        2.90      0.36 o
   5  -2   9       14.47       13.29      0.70 o
  -5  -1   9        3.69        3.23      0.30 o
  -4  -1   9        0.26        1.26      0.36 o
  -3  -1   9       68.97       65.07      1.43 o
  -2  -1   9        0.74        1.90      0.50 o
  -1  -1   9       38.01       38.98      1.11 o
   0  -1   9       52.93       87.28      2.53 o
   1  -1   9        2.73        3.26      1.02 o
   2  -1   9       43.96       41.36      1.69 o
   3  -1   9       49.34       47.97      1.73 o
   4  -1   9       18.49       17.12      0.70 o
   5  -1   9      159.53      166.61      3.40 o
   6  -1   9        9.49        7.89      0.51 o
  -5   0   9      126.84      108.51     10.96 o
  -4   0   9        1.43        1.06      0.39 o
  -3   0   9      104.28      112.16      1.88 o
  -2   0   9       40.16       37.67      1.18 o
  -1   0   9        9.15        7.76      0.53 o
   0   0   9        2.48        2.50      0.70 o
   1   0   9      117.16      100.01      2.54 o
   2   0   9       89.19       87.98      2.49 o
   3   0   9       74.75       78.65      2.34 o
   4   0   9       97.69      101.75      1.62 o
   5   0   9       22.65       23.36      0.78 o
   6   0   9        5.56        4.19      0.37 o
  -5   1   9       70.37       71.00      1.72 o
  -4   1   9       56.57       55.98      3.20 o
  -3   1   9      307.52      317.60      3.09 o
  -2   1   9       66.18       69.10      2.90 o
  -1   1   9       10.50       13.94      0.75 o
   0   1   9        2.52        3.33      0.45 o
   1   1   9      232.67      251.33      3.94 o
   2   1   9       47.26       43.78      1.85 o
   3   1   9      205.30      182.85      3.65 o
   4   1   9        0.91        1.54      0.63 o
   5   1   9        2.40        1.75      0.41 o
   6   1   9       28.42       32.31      0.85 o
  -5   2   9       11.97        9.73      0.67 o
  -4   2   9       12.58       17.47      1.10 o
  -3   2   9      155.64      169.63      1.87 o
  -2   2   9      124.00      132.20      2.02 o
  -1   2   9       35.49       34.86      1.05 o
   0   2   9        0.64        1.05      0.57 o
   1   2   9       59.09       54.44      1.87 o
   2   2   9       11.71        8.78      0.95 o
   3   2   9       81.95      101.05      2.84 o
   4   2   9       25.15       25.92      1.59 o
   5   2   9      287.43      268.37      4.34 o
   6   2   9        0.09       -0.26      0.38 o
   7   2   9       16.10       23.67      0.95 o
  -5   3   9        0.25       -0.44      0.44 o
  -4   3   9        8.95        8.48      0.84 o
  -3   3   9       33.33       36.50      1.00 o
  -2   3   9       93.30       98.77      3.21 o
  -1   3   9      629.74      641.36      6.65 o
   0   3   9      132.08      133.59      2.94 o
   1   3   9      171.73      185.19      3.51 o
   2   3   9        1.56        4.40      0.85 o
   3   3   9      432.71      423.14      5.68 o
   4   3   9        1.64        1.48      0.99 o
   5   3   9      103.90      103.47      2.90 o
   6   3   9       40.52       31.68      4.29 o
   7   3   9        8.21        6.35      0.42 o
  -4   4   9        0.23       -0.52      0.56 o
  -3   4   9        1.82        1.96      0.44 o
  -2   4   9        2.62        2.46      0.57 o
  -1   4   9        9.22        8.30      0.74 o
   0   4   9      508.80      546.16      8.36 o
   1   4   9      718.73      766.47     13.29 o
   2   4   9      137.43      154.38      3.26 o
   3   4   9      171.30      196.58      3.84 o
   4   4   9      132.45      128.11      3.25 o
   5   4   9        3.25        2.72      0.87 o
   6   4   9       33.78       23.50      1.43 o
   7   4   9       27.14       29.27      2.07 o
   8   4   9        7.27        6.73      0.47 o
  -4   5   9        0.06        0.40      0.40 o
  -3   5   9       12.11       12.13      1.03 o
  -2   5   9       29.48       31.63      0.92 o
  -1   5   9       43.72       45.83      1.44 o
   0   5   9      138.72      135.47      3.34 o
   1   5   9      434.07      455.30      7.52 o
   2   5   9      205.71      240.39      2.81 o
   3   5   9        0.32        7.17      0.97 o
   4   5   9        5.48        2.87      0.93 o
   5   5   9       14.19       20.98      0.93 o
   6   5   9        4.79        5.80      0.89 o
   7   5   9       34.28       42.51      1.60 o
   8   5   9       33.23       26.36      0.88 o
  -4   6   9        9.98        8.72      0.56 o
  -3   6   9       89.87       94.55      2.29 o
  -2   6   9        2.86        1.68      0.77 o
  -1   6   9        8.68        7.25      0.74 o
   0   6   9        6.53        5.99      0.66 o
   1   6   9       24.00       26.38      1.52 o
   2   6   9       30.58       31.81      1.81 o
   3   6   9       34.31       39.50      1.19 o
   4   6   9       19.12       17.14      0.71 o
   5   6   9      117.75      129.39      2.10 o
   6   6   9        0.18        0.28      0.56 o
   7   6   9        0.05       -0.08      0.57 o
   8   6   9       26.49       23.11      0.79 o
  -3   7   9        0.43        0.95      0.50 o
  -2   7   9        3.17        4.21      0.73 o
  -1   7   9      121.94      125.00      3.14 o
   0   7   9        0.32       -0.94      0.94 o
   1   7   9       24.69       20.05      1.49 o
   2   7   9       36.24       39.72      1.30 o
   3   7   9       32.35       29.15      1.82 o
   4   7   9       95.23       83.35      1.42 o
   5   7   9       47.81       41.85      1.03 o
   6   7   9        2.65        2.55      0.52 o
   7   7   9        0.14        0.61      0.43 o
   8   7   9        2.59        3.35      0.42 o
  -2   8   9        2.43        0.95      0.54 o
  -1   8   9       34.38       34.73      1.49 o
   0   8   9       46.42       45.13      1.32 o
   1   8   9        9.55        7.27      0.98 o
   2   8   9       43.41       37.16      2.58 o
   3   8   9        0.81        1.46      0.63 o
   4   8   9        0.07        0.73      0.62 o
   5   8   9        8.72        7.30      0.52 o
   6   8   9      100.14      100.47      1.57 o
   7   8   9       34.64       26.67      1.14 o
  -2   9   9        1.66        1.91      0.41 o
  -1   9   9       27.64       29.56      1.07 o
   0   9   9        2.05        0.86      0.68 o
   1   9   9      149.39      145.55      3.90 o
   2   9   9        1.90        0.69      0.70 o
   3   9   9       37.25       40.59      3.33 o
   4   9   9       15.31       14.43      0.82 o
   5   9   9        0.18        1.22      0.42 o
   6   9   9       41.27       42.69      1.49 o
   7   9   9       31.84       32.58      1.06 o
  -1  10   9        7.07        6.70      0.49 o
   0  10   9        0.49       -0.02      0.45 o
   1  10   9       34.32       36.97      1.36 o
   2  10   9        4.64        3.46      0.48 o
   3  10   9      100.31       94.19      2.55 o
   4  10   9       17.84       18.23      0.63 o
   5  10   9       10.64        9.90      0.56 o
   6  10   9       24.26       17.79      0.91 o
   1  11   9        4.80        2.73      0.41 o
   2  11   9        9.75        6.79      0.57 o
   3  11   9        2.88        1.59      0.42 o
   4  11   9        0.81        0.21      0.46 o
   5  11   9       13.29        9.25      0.56 o
  -1  -4  10        4.55        3.73      0.82 o
   0  -4  10       50.12       51.19      1.22 o
   1  -4  10        5.38        7.23      0.36 o
   2  -4  10        2.56        1.88      0.30 o
  -2  -3  10       42.22       43.04      1.28 o
  -1  -3  10       57.31       48.42      0.84 o
   0  -3  10        3.14        2.78      0.47 o
   1  -3  10       64.70       76.88      1.47 o
   2  -3  10       16.81       17.38      0.82 o
   3  -3  10        5.67        5.25      0.44 o
  -3  -2  10       54.15       53.29      1.48 o
  -2  -2  10        4.92        4.37      0.65 o
  -1  -2  10        6.25        3.82      0.46 o
   0  -2  10       18.39       14.82      0.57 o
   1  -2  10       67.30       60.81      1.17 o
   2  -2  10        2.54        0.96      0.42 o
   3  -2  10      214.23      217.38      2.87 o
   4  -2  10        8.15        7.18      0.34 o
  -4  -1  10        5.12        4.97      0.52 o
  -3  -1  10       10.18        7.63      1.10 o
  -2  -1  10        9.59       10.76      0.95 o
  -1  -1  10       16.43       13.66      0.77 o
   0  -1  10       20.80       20.00      0.89 o
   1  -1  10        2.02        3.73      0.60 o
   2  -1  10       99.35       96.98      2.27 o
   3  -1  10       19.00       21.30      1.31 o
   4  -1  10       31.26       30.98      1.19 o
   5  -1  10       25.91       22.56      0.68 o
  -4   0  10        5.29        4.56      0.85 o
  -3   0  10       17.39       19.46      1.02 o
  -2   0  10        1.53        1.10      0.43 o
  -1   0  10       38.41       44.84      1.86 o
   0   0  10      167.88      165.89      6.65 o
   1   0  10       86.87       88.94      1.76 o
   2   0  10        3.88        3.51      0.72 o
   3   0  10       13.63        8.56      0.87 o
   4   0  10       69.02       70.59      1.92 o
   5   0  10        0.80        0.92      0.33 o
  -4   1  10        9.23        7.67      0.72 o
  -3   1  10       36.63       33.66      0.92 o
  -2   1  10       37.39       39.67      2.30 o
  -1   1  10        0.10        0.18      0.47 o
   0   1  10       26.58       29.49      1.57 o
   1   1  10        6.28        4.58      0.56 o
   2   1  10      305.12      289.37      4.38 o
   3   1  10      138.97      138.98      3.02 o
   4   1  10       32.90       37.80      1.01 o
   5   1  10       47.83       49.48      1.52 o
   6   1  10       17.46       17.60      0.78 o
  -4   2  10       24.43       25.83      1.06 o
  -3   2  10       67.32       58.72      1.34 o
  -2   2  10       27.49       22.65      0.96 o
  -1   2  10       17.73       15.56      1.20 o
   0   2  10       24.27       27.03      1.38 o
   1   2  10       36.22       38.01      1.33 o
   2   2  10        0.77        1.17      0.58 o
   3   2  10      369.36      367.04      5.02 o
   4   2  10        1.29        0.86      0.75 o
   5   2  10       15.32       15.74      0.97 o
   6   2  10        2.46        2.04      0.45 o
  -4   3  10        4.45        2.75      0.49 o
  -3   3  10        3.85        3.44      0.47 o
  -2   3  10      181.82      194.09      2.47 o
  -1   3  10      140.77      144.12      9.15 o
   0   3  10        1.29        1.68      0.62 o
   1   3  10       17.97       19.04      0.95 o
   2   3  10       10.05       12.04      1.00 o
   3   3  10       26.97       28.91      1.53 o
   4   3  10       79.73       69.82      2.29 o
   5   3  10       20.56       18.76      1.22 o
   6   3  10        0.06        0.49      0.40 o
   7   3  10       21.93       24.40      0.77 o
  -4   4  10       25.60       20.94      0.72 o
  -3   4  10        1.22        1.24      0.45 o
  -2   4  10        2.39        2.86      0.44 o
  -1   4  10       90.19       99.31      2.71 o
   0   4  10      167.52      171.37      2.38 o
   1   4  10        1.01        0.11      0.62 o
   2   4  10      211.80      227.86      3.96 o
   3   4  10       69.17       68.01      2.30 o
   4   4  10        0.54       -0.15      0.72 o
   5   4  10       85.42       90.60      2.51 o
   6   4  10       99.17       98.14      4.17 o
   7   4  10        1.44        0.53      0.36 o
  -3   5  10       28.73       31.36      0.88 o
  -2   5  10       17.15       18.21      0.61 o
  -1   5  10       34.95       32.80      1.69 o
   0   5  10       58.63       53.27      2.16 o
   1   5  10      123.25      136.75      2.11 o
   2   5  10        0.13        1.97      0.70 o
   3   5  10      232.38      251.41      4.16 o
   4   5  10       10.14       10.14      1.03 o
   5   5  10        0.95       -0.66      0.66 o
   6   5  10        8.46        6.44      0.83 o
   7   5  10        0.75        2.09      0.53 o
  -3   6  10       11.34        9.31      0.62 o
  -2   6  10        9.61        9.07      0.91 o
  -1   6  10       16.05       16.46      1.24 o
   0   6  10       18.10       20.28      2.83 o
   1   6  10      246.88      243.11      7.85 o
   2   6  10       48.80       49.65      1.26 o
   3   6  10      339.88      330.06      4.41 o
   4   6  10        3.94        5.89      1.68 o
   5   6  10        5.54        4.75      0.59 o
   6   6  10        1.57        4.07      0.59 o
   7   6  10       12.14        9.85      0.68 o
  -2   7  10        0.87        0.63      0.54 o
  -1   7  10        4.28        8.46      0.92 o
   0   7  10       21.54       20.23      1.31 o
   1   7  10        0.25        0.49      0.77 o
   2   7  10        9.23        9.01      1.17 o
   3   7  10        4.70        3.01      0.68 o
   4   7  10       96.25      110.54      1.92 o
   5   7  10       64.16       52.41      3.26 o
   6   7  10        1.87        2.57      0.57 o
   7   7  10        3.23        5.70      0.52 o
  -2   8  10        0.14        0.39      0.43 o
  -1   8  10        7.48        4.55      0.57 o
   0   8  10        6.39        5.42      0.75 o
   1   8  10        1.28        1.92      0.70 o
   2   8  10       24.84       25.15      1.58 o
   3   8  10        4.57        6.20      1.20 o
   4   8  10        5.82        6.91      0.75 o
   5   8  10       79.04       87.18      1.18 o
   6   8  10        0.17        0.39      0.59 o
  -1   9  10       26.03       25.14      0.60 o
   0   9  10        9.03        9.00      0.69 o
   1   9  10       14.26       11.44      0.60 o
   2   9  10        4.58        7.04      0.94 o
   3   9  10        5.12        7.18      0.81 o
   4   9  10       29.96       22.71      0.86 o
   5   9  10        0.68        0.75      0.53 o
   6   9  10        4.82        7.18      0.57 o
   0  10  10        0.01        0.92      0.38 o
   1  10  10        0.72        0.57      0.46 o
   2  10  10        0.56        0.28      0.41 o
   3  10  10        0.15       -0.28      0.54 o
   4  10  10        2.41        2.27      0.38 o
   5  10  10        4.21        6.93      0.64 o
   6  10  10       36.59       38.08      0.94 o
   2  11  10        3.85        4.13      0.34 o
   3  11  10        1.03        1.02      0.38 o
   4  11  10        6.31        5.42      0.39 o
  -1  -3  11        4.68        5.63      0.40 o
   0  -3  11        2.80        3.43      0.36 o
   1  -3  11        4.82        5.41      0.29 o
   2  -3  11        6.93        4.69      0.71 o
  -2  -2  11        9.89        7.42      0.39 o
  -1  -2  11        0.04        0.18      0.51 o
   0  -2  11       86.82       82.20      7.81 o
   1  -2  11        0.19       -0.27      0.28 o
   2  -2  11       85.11       98.73      1.83 o
   3  -2  11        0.17        0.61      0.24 o
  -3  -1  11       25.70       17.26      0.70 o
  -2  -1  11      129.60      130.56      2.24 o
  -1  -1  11       15.39       14.68      0.61 o
   0  -1  11       23.95       26.68      0.81 o
   1  -1  11        0.96        0.79      0.36 o
   2  -1  11       46.88       39.59      0.93 o
   3  -1  11        0.08        0.10      0.51 o
   4  -1  11       92.62       87.60      1.35 o
  -3   0  11       10.35        9.48      0.36 o
  -2   0  11       31.64       33.86      1.29 o
  -1   0  11       19.07       18.73      1.07 o
   0   0  11      189.60      185.37      2.22 o
   1   0  11       11.21       11.13      0.64 o
   2   0  11       29.33       30.67      0.90 o
   3   0  11       30.13       28.46      0.90 o
   4   0  11       37.30       38.59      0.73 o
   5   0  11       27.36       21.90      0.66 o
  -3   1  11       16.50       13.28      0.47 o
  -2   1  11        4.12        5.58      0.51 o
  -1   1  11        0.10        0.37      0.61 o
   0   1  11       35.13       39.00      1.09 o
   1   1  11       67.53       68.65      2.41 o
   2   1  11       42.74       34.66      1.02 o
   3   1  11       34.07       36.71      0.96 o
   4   1  11        0.83        1.10      0.34 o
   5   1  11        0.01       -0.14      0.36 o
  -3   2  11       50.46       47.21      3.47 o
  -2   2  11       26.30       28.52      0.69 o
  -1   2  11        2.97        3.51      0.59 o
   0   2  11        3.07        2.54      0.49 o
   1   2  11        7.85        7.80      0.57 o
   2   2  11        0.11        0.95      0.48 o
   3   2  11       43.72       43.45      1.65 o
   4   2  11        0.44        0.63      0.59 o
   5   2  11       24.57       24.63      0.72 o
   6   2  11       17.45       18.10      0.68 o
  -3   3  11       15.43       13.00      1.00 o
  -2   3  11        7.90        5.86      0.48 o
  -1   3  11       10.13        9.77      0.46 o
   0   3  11       41.35       41.23      1.05 o
   1   3  11       18.06       15.71      0.63 o
   2   3  11      120.72      132.41      2.87 o
   3   3  11       62.45       62.78      1.98 o
   4   3  11      145.68      148.75      2.84 o
   5   3  11        0.93        0.47      0.54 o
   6   3  11       16.17       17.71      1.46 o
  -2   4  11       21.76       19.41      1.07 o
  -1   4  11       35.98       34.97      0.99 o
   0   4  11       32.41       37.97      1.06 o
   1   4  11       24.97       27.80      0.97 o
   2   4  11      112.04      112.86      2.66 o
   3   4  11       30.74       26.95      1.33 o
   4   4  11       72.67       71.73      2.05 o
   5   4  11       13.93       15.15      0.96 o
   6   4  11       20.74       20.75      1.28 o
  -2   5  11        3.96        5.34      0.69 o
  -1   5  11       28.33       26.77      0.96 o
   0   5  11       21.59       18.50      1.19 o
   1   5  11      104.42       97.03      2.33 o
   2   5  11        1.13        0.38      0.76 o
   3   5  11       28.97       29.66      1.40 o
   4   5  11       35.32       46.98      1.66 o
   5   5  11        6.77        6.41      0.68 o
   6   5  11        0.08       -0.33      0.33 o
   7   5  11       18.48       14.99      0.55 o
  -2   6  11        2.82        2.36      0.50 o
  -1   6  11        8.51        9.39      0.85 o
   0   6  11       16.39       18.48      1.14 o
   1   6  11       43.90       42.11      1.26 o
   2   6  11       69.21       77.91      2.94 o
   3   6  11       34.00       33.95      1.82 o
   4   6  11        4.40        5.62      0.53 o
   5   6  11        2.51        2.98      0.54 o
   6   6  11       25.97       24.55      0.61 o
   7   6  11        8.67        4.60      0.38 o
  -2   7  11       18.99       17.42      0.65 o
  -1   7  11        1.58        2.35      0.53 o
   0   7  11       25.35       26.53      1.26 o
   1   7  11        2.17        2.61      0.68 o
   2   7  11       77.15       63.51      2.26 o
   3   7  11      119.46      122.76      3.14 o
   4   7  11        1.55        1.46      0.51 o
   5   7  11        6.42        3.07      0.48 o
   6   7  11        1.71        1.59      0.50 o
  -1   8  11        2.69        3.05      0.43 o
   0   8  11       60.52       56.87      1.56 o
   1   8  11       35.81       40.71      2.90 o
   2   8  11        6.52        5.89      0.81 o
   3   8  11        6.72        3.76      0.77 o
   4   8  11        6.30        6.03      0.86 o
   5   8  11       49.45       44.88      4.15 o
   6   8  11        0.03        1.27      0.47 o
   0   9  11        1.98        1.30      0.39 o
   1   9  11        1.08        1.19      0.56 o
   2   9  11       52.50       53.55      1.06 o
   3   9  11        7.82        7.72      0.80 o
   4   9  11       28.52       36.73      1.42 o
  -1  -1  12       14.71       11.66      0.68 o
   0  -1  12        6.36        6.00      0.45 o
   1  -1  12        6.22        6.45      0.60 o
   2  -1  12       30.72       26.85      0.98 o
  -1   0  12        0.18       -0.03      0.25 o
   0   0  12        0.25       -0.05      0.30 o
   1   0  12        1.74        0.85      0.28 o
   2   0  12        0.19        0.60      0.31 o
   3   0  12       37.25       29.49      0.55 o
  -2   1  12        0.72        0.43      0.23 o
  -1   1  12        0.96        1.30      0.27 o
   0   1  12        6.41        7.36      0.51 o
   1   1  12        4.03        3.73      0.33 o
   2   1  12       78.61       81.33      1.20 o
   3   1  12       15.69       14.95      0.46 o
   4   1  12       48.69       45.28      0.96 o
  -2   2  12        2.09        2.11      0.31 o
  -1   2  12       18.58       19.33      0.73 o
   0   2  12       48.83       47.75      0.83 o
   1   2  12        2.37        2.98      0.49 o
   2   2  12      186.00      178.18      2.52 o
   3   2  12       76.11       70.85      1.72 o
   4   2  12       87.37       78.83      2.87 o
   5   2  12        2.75        1.62      0.31 o
  -2   3  12        1.36        1.19      0.46 o
  -1   3  12        2.40        2.02      0.30 o
   0   3  12      137.02      132.05      1.64 o
   1   3  12        9.40        9.98      0.56 o
   2   3  12        3.47        1.51      0.54 o
   3   3  12      108.18      106.93      2.17 o
   4   3  12       16.67       16.26      0.86 o
   5   3  12       18.46       18.65      0.86 o
  -1   4  12        0.27        0.28      0.49 o
   0   4  12        4.56        4.89      0.46 o
   1   4  12       14.11       11.48      0.59 o
   2   4  12       65.87       80.03      1.89 o
   3   4  12        5.32        3.11      0.52 o
   4   4  12        0.70        1.37      0.49 o
   5   4  12       28.13       23.65      0.62 o
  -1   5  12        8.57        8.68      0.66 o
   0   5  12       59.95       63.20      1.77 o
   1   5  12       14.32       16.28      0.57 o
   2   5  12        0.72       -0.27      0.60 o
   3   5  12       37.73       32.67      1.21 o
   4   5  12       11.86       11.54      0.58 o
   5   5  12        4.38        2.65      0.43 o
   6   5  12        4.91        3.07      0.35 o
  -1   6  12       26.75       29.10      0.95 o
   0   6  12       68.51       63.72      1.70 o
   1   6  12        4.72        6.21      0.78 o
   2   6  12        0.08        0.89      0.96 o
   3   6  12       11.65        9.60      0.52 o
   4   6  12       10.59        9.93      0.50 o
   5   6  12       24.24       22.34      0.87 o
   6   6  12       10.77       11.11      0.49 o
   0   7  12       17.47       18.34      0.84 o
   1   7  12       13.43       15.68      0.94 o
   2   7  12        3.61        3.91      0.72 o
   3   7  12        4.24        3.52      0.61 o
   4   7  12        1.97        4.31      1.04 o
   5   7  12       43.94       42.13      0.98 o
   1   8  12       35.19       37.66      1.10 o
   2   8  12       48.79       55.78      1.64 o
   3   8  12        0.10        0.56      0.56 o
   4   8  12       20.61       17.47      0.89 o
   2   9  12       17.78       16.29      0.74 o
   3   9  12       50.25       40.59      1.18 o
   1   1  13       22.38       17.39      0.58 o
   0   2  13        4.82        5.76      0.37 o
   1   2  13        3.59        4.06      0.38 o
   2   2  13        3.08        2.43      0.37 o
   3   2  13        9.29        7.81      0.44 o
   0   3  13       15.42       15.75      0.63 o
   1   3  13        5.08        5.97      0.47 o
   2   3  13        4.51        2.15      0.41 o
   3   3  13       21.03       18.37      0.71 o
   1   4  13      112.78       99.75      3.28 o
   2   4  13       21.36       17.70      0.75 o
   3   4  13        0.53        1.50      0.65 o
   4   4  13       12.29        9.43      0.49 o
   1   5  13       18.77       17.94      0.87 o
   2   5  13        4.79        2.68      0.34 o
   3   5  13       51.66       53.21      3.04 o
   4   5  13       15.20       10.80      0.51 o
   1   6  13       19.33       17.54      1.58 o
   2   6  13       46.08       44.98      1.33 o
   3   6  13       48.96       50.36      1.37 o
   2   7  13       44.42       40.05      1.12 o
   3   7  13        0.88        1.22      0.44 o
 
